# Supplementary material for: The role of Methyl-CpG binding domain 3 (Mbd3) protein in epileptogenesis
Source: PLoS One. 2025 Oct 8;20(10):e0324580. doi: 10.1371/journal.pone.0324580 (PMC12507310; doi:10.1371/journal.pone.0324580)
Supplement: S1 Table — (ODS) [file pone.0324580.s001.ods]

## Sheet: 2_h_epileptiform,up_by_Mbd3
Category	Term	Count	%	PValue	Genes	List Total	Pop Hits	Pop Total	Fold Enrichment	Bonferroni	Benjamini	FDR
GOTERM_BP_DIRECT	GO:0030031~cell projection assembly	3	7.6923076923076925	5.940407548482904E-4	GSN, PARVB, FGFR1	38	20	20430	80.64473684210525	0.3094019773870751	0.37008739027048493	0.37008739027048493
GOTERM_BP_DIRECT	GO:0031175~neuron projection development	4	10.256410256410255	0.005778299321060721	LAMB2, RAB13, APOE, FGFR1	38	202	20430	10.646169880145909	0.9729568437684154	1.0	1.0
GOTERM_BP_DIRECT	GO:0032526~response to retinoic acid	3	7.6923076923076925	0.012059560371010242	MMP2, IGFBP2, APOE	38	92	20430	17.531464530892446	0.9994784868320399	1.0	1.0
GOTERM_BP_DIRECT	GO:0045471~response to ethanol	4	10.256410256410255	0.013506105334838061	SPARC, GSN, APOE, SOD1	38	276	20430	7.791762013729977	0.9997906792366752	1.0	1.0
GOTERM_BP_DIRECT	GO:0034097~response to cytokine	3	7.6923076923076925	0.016923225758339266	SPARC, IFI27, MMP2	38	110	20430	14.662679425837322	0.9999759024726819	1.0	1.0
GOTERM_BP_DIRECT	GO:0010467~gene expression	4	10.256410256410255	0.021469962918675898	PBXIP1, APOE, SOD1, FGFR1	38	329	20430	6.536554151335785	0.9999986581544654	1.0	1.0
GOTERM_BP_DIRECT	GO:0014012~peripheral nervous system axon regeneration	2	5.128205128205128	0.02152330839396825	MMP2, APOE	38	12	20430	89.60526315789474	0.9999987029641046	1.0	1.0
GOTERM_BP_DIRECT	GO:0046825~regulation of protein export from nucleus	2	5.128205128205128	0.023296431991119363	IFI27, PTPN14	38	13	20430	82.71255060728744	0.9999995810054665	1.0	1.0
GOTERM_BP_DIRECT	GO:0000122~negative regulation of transcription by RNA polymerase II	6	15.384615384615385	0.03091983414283331	MBD3, NOTCH3, IFI27, MSX1, SIRT2, FGFR1	38	982	20430	3.2849179976417617	0.9999999968224222	1.0	1.0
GOTERM_BP_DIRECT	GO:0034375~high-density lipoprotein particle remodeling	2	5.128205128205128	0.03211526048931013	APOE, PLTP	38	18	20430	59.73684210526315	0.9999999985272493	1.0	1.0
GOTERM_BP_DIRECT	GO:0007565~female pregnancy	3	7.6923076923076925	0.033169623745868265	MMP2, IGFBP2, FGFR1	38	158	20430	10.208194536975348	0.9999999992531581	1.0	1.0
GOTERM_BP_DIRECT	GO:0006979~response to oxidative stress	3	7.6923076923076925	0.035900318719739976	MMP2, APOE, SOD1	38	165	20430	9.77511961722488	0.9999999998717763	1.0	1.0
GOTERM_BP_DIRECT	GO:0010463~mesenchymal cell proliferation	2	5.128205128205128	0.0373693181527428	MSX1, FGFR1	38	21	20430	51.20300751879699	0.9999999999504101	1.0	1.0
GOTERM_BP_DIRECT	GO:0071397~cellular response to cholesterol	2	5.128205128205128	0.04606447509627808	MLC1, APOE	38	26	20430	41.35627530364372	0.999999999999826	1.0	1.0
GOTERM_BP_DIRECT	GO:0007411~axon guidance	3	7.6923076923076925	0.04764353469763883	NOTCH3, LAMB2, PTPRV	38	193	20430	8.35696754840469	0.999999999999938	1.0	1.0
GOTERM_BP_DIRECT	GO:0042474~middle ear morphogenesis	2	5.128205128205128	0.04779431308848122	MSX1, FGFR1	38	27	20430	39.824561403508774	0.9999999999999438	1.0	1.0
GOTERM_BP_DIRECT	GO:0010875~positive regulation of cholesterol efflux	2	5.128205128205128	0.04779431308848122	APOE, PLTP	38	27	20430	39.824561403508774	0.9999999999999438	1.0	1.0
GOTERM_BP_DIRECT	GO:0031667~response to nutrient levels	3	7.6923076923076925	0.04897551060289896	MBD3, SOD1, FGFR1	38	196	20430	8.22905477980666	0.9999999999999741	1.0	1.0
GOTERM_BP_DIRECT	GO:0048844~artery morphogenesis	2	5.128205128205128	0.051244837693585274	NOTCH3, APOE	38	29	20430	37.07803992740472	0.9999999999999941	1.0	1.0
GOTERM_BP_DIRECT	GO:0071276~cellular response to cadmium ion	2	5.128205128205128	0.05468319531290286	GSN, SOD1	38	31	20430	34.68590831918505	0.9999999999999994	1.0	1.0
GOTERM_BP_DIRECT	GO:0032355~response to estradiol	3	7.6923076923076925	0.06301393509279983	MBD3, IFI27, IGFBP2	38	226	20430	7.136702375407545	1.0	1.0	1.0
GOTERM_BP_DIRECT	GO:0042246~tissue regeneration	2	5.128205128205128	0.06322613224845233	NOTCH3, GSN	38	36	20430	29.868421052631575	1.0	1.0	1.0
GOTERM_BP_DIRECT	GO:0009888~tissue development	2	5.128205128205128	0.0649256827557609	MBD3, LAMB2	38	37	20430	29.06116642958748	1.0	1.0	1.0
GOTERM_BP_DIRECT	GO:0050807~regulation of synapse organization	2	5.128205128205128	0.0649256827557609	SPARC, APOE	38	37	20430	29.06116642958748	1.0	1.0	1.0
GOTERM_BP_DIRECT	GO:0043410~positive regulation of MAPK cascade	3	7.6923076923076925	0.06897134002831803	SOD1, FGFR1, NTSR2	38	238	20430	6.77686864219372	1.0	1.0	1.0
GOTERM_BP_DIRECT	GO:0060325~face morphogenesis	2	5.128205128205128	0.07000635345804822	MMP2, MSX1	38	40	20430	26.881578947368418	1.0	1.0	1.0
GOTERM_BP_DIRECT	GO:0030901~midbrain development	2	5.128205128205128	0.07169393388757903	MSX1, FGFR1	38	41	20430	26.225930680359433	1.0	1.0	1.0
GOTERM_BP_DIRECT	GO:0001937~negative regulation of endothelial cell proliferation	2	5.128205128205128	0.0784145098117614	SPARC, APOE	38	45	20430	23.89473684210526	1.0	1.0	1.0
GOTERM_BP_DIRECT	GO:0045787~positive regulation of cell cycle	2	5.128205128205128	0.08674868373277024	MSX1, FGFR1	38	50	20430	21.50526315789474	1.0	1.0	1.0
GOTERM_BP_DIRECT	GO:0034446~substrate adhesion-dependent cell spreading	2	5.128205128205128	0.08674868373277024	LAMB2, PARVB	38	50	20430	21.50526315789474	1.0	1.0	1.0
GOTERM_BP_DIRECT	GO:0001837~epithelial to mesenchymal transition	2	5.128205128205128	0.08840669642730645	MSX1, FGFR1	38	51	20430	21.083591331269346	1.0	1.0	1.0
GOTERM_BP_DIRECT	GO:0006749~glutathione metabolic process	2	5.128205128205128	0.09171394008737968	GSTT3, SOD1	38	53	20430	20.287984111221448	1.0	1.0	1.0
GOTERM_BP_DIRECT	GO:0040029~epigenetic regulation of gene expression	2	5.128205128205128	0.0950095082719827	MBD3, SIRT2	38	55	20430	19.550239234449762	1.0	1.0	1.0

## Sheet: 2_h,_epileptiform,_down_by_Mbd3
none

## Sheet: 2_h,_physiological,_up_by_Mbd3
Category	Term	Count	%	PValue	Genes	List Total	Pop Hits	Pop Total	Fold Enrichment	Bonferroni	Benjamini	FDR
GOTERM_BP_DIRECT	GO:0000122~negative regulation of transcription by RNA polymerase II	21	14.893617021276595	5.627807952699846E-6	MBD3, WWTR1, NOTCH3, ZFP217, NRARP, KLF3, FOXO1, NFKB1, SIRT2, HOPX, HIPK2, EDNRB, SALL1, SMO, ID1, SOX9, MSX1, EZR, MXD1, FGFR2, FGFR1	134	982	20430	3.2604036842265254	0.008685190788694563	0.008723102326684763	0.00845296754495517
GOTERM_BP_DIRECT	GO:0110076~negative regulation of ferroptosis	4	2.8368794326241136	2.201791875783447E-5	NQO1, AIFM2, FTH1, NFE2L2	134	9	20430	67.76119402985074	0.033552353362944376	0.01702628111828943	0.016499015638497243
GOTERM_BP_DIRECT	GO:0045944~positive regulation of transcription by RNA polymerase II	23	16.312056737588655	3.2954092487011806E-5	WWTR1, NOTCH3, CHD7, RORB, LITAF, ETV4, FOXO1, NFKB1, SIRT2, HIPK2, SALL1, SMO, RFX4, S1PR1, REL, SOX9, MSX1, BMPR1B, PLPP3, IER5, FGFR2, NFE2L2, FGFR1	134	1299	20430	2.6994932956464788	0.049797049408307315	0.01702628111828943	0.016499015638497243
GOTERM_BP_DIRECT	GO:0071364~cellular response to epidermal growth factor stimulus	6	4.25531914893617	5.210279336961316E-5	ERRFI1, ID1, SOX9, PTPRV, ZFP36L2, ZFP36L1	134	62	20430	14.754453538757822	0.07758627796383621	0.017453237995940913	0.01691275062574403
GOTERM_BP_DIRECT	GO:0070371~ERK1 and ERK2 cascade	6	4.25531914893617	5.6300767728841654E-5	SPRY2, ITGAV, SOX9, ZFP36L2, FGFR2, ZFP36L1	134	63	20430	14.520255863539445	0.08356913352076123	0.017453237995940913	0.01691275062574403
GOTERM_BP_DIRECT	GO:0007507~heart development	11	7.801418439716312	8.281861529513868E-5	CDKN1A, SPARC, SALL1, HEG1, ID1, ADM, SOX9, MSX1, PDLIM4, HOPX, ZFP36L1	134	342	20430	4.903770620581304	0.1204757737172929	0.021394808951244158	0.02073226002888305
GOTERM_BP_DIRECT	GO:0001570~vasculogenesis	6	4.25531914893617	1.471527545992152E-4	SMO, HEG1, ADM, ITGAV, ZFP36L1, EPHA2	134	77	20430	11.88020934289591	0.2039581770101614	0.03258382423268336	0.03157477677257446
GOTERM_BP_DIRECT	GO:0043066~negative regulation of apoptotic process	14	9.929078014184398	1.987673884602698E-4	NQO1, CDKN1A, SMAD6, FOXO1, NFKB1, SIRT2, GCLC, EDNRB, SMO, ID1, SPRY2, SOX9, MSX1, BMPR1B	134	617	20430	3.4594450760782793	0.2651729218257777	0.036450115557950316	0.03532133778583315
GOTERM_BP_DIRECT	GO:0045668~negative regulation of osteoblast differentiation	6	4.25531914893617	2.612784225315387E-4	BAMBI, ID1, SOX9, RORB, SMAD6, FGFR1	134	87	20430	10.51466803911477	0.3330461798442341	0.036450115557950316	0.03532133778583315
GOTERM_BP_DIRECT	GO:0070542~response to fatty acid	5	3.546099290780142	2.6752624114482874E-4	TBXAS1, SCD2, PLAT, SOX9, FOXO1	134	48	20430	15.881529850746267	0.33947555815726205	0.036450115557950316	0.03532133778583315
GOTERM_BP_DIRECT	GO:0044344~cellular response to fibroblast growth factor stimulus	5	3.546099290780142	2.898460049344846E-4	GCLC, ZFP36L2, FGFR2, ZFP36L1, FGFR1	134	49	20430	15.557416996649405	0.3619422155687285	0.036450115557950316	0.03532133778583315
GOTERM_BP_DIRECT	GO:0001657~ureteric bud development	5	3.546099290780142	3.1347092089108213E-4	SALL1, SDC4, SMAD6, FGFR2, FGFR1	134	50	20430	15.246268656716417	0.384891188719232	0.036450115557950316	0.03532133778583315
GOTERM_BP_DIRECT	GO:0045893~positive regulation of DNA-templated transcription	15	10.638297872340425	3.202828011709878E-4	PBXIP1, RORB, ETV4, FOXO1, AFF1, NFKB1, SALL1, MDFIC, SMO, BAMBI, TP53INP1, REL, SOX9, BMPR1B, NFE2L2	134	736	20430	3.1072558403634005	0.3913536336290785	0.036450115557950316	0.03532133778583315
GOTERM_BP_DIRECT	GO:0010463~mesenchymal cell proliferation	4	2.8368794326241136	3.292268502008416E-4	SOX9, MSX1, FGFR2, FGFR1	134	21	20430	29.04051172707889	0.39973595090602054	0.036450115557950316	0.03532133778583315
GOTERM_BP_DIRECT	GO:0045471~response to ethanol	9	6.382978723404255	4.581689754735532E-4	NQO1, CPT1A, GSTM1, SPARC, GSN, TBXAS1, GSR, NFKB1, FGFR2	134	276	20430	4.971609344581441	0.5085153883174692	0.0460404942806088	0.044614724135144786
GOTERM_BP_DIRECT	GO:0007173~epidermal growth factor receptor signaling pathway	6	4.25531914893617	4.752567151546715E-4	DDR1, ERRFI1, SOX9, FGFR2, EPHA2, FGFR1	134	99	20430	9.240162822252374	0.5213678891205826	0.0460404942806088	0.044614724135144786
GOTERM_BP_DIRECT	GO:0010628~positive regulation of gene expression	13	9.219858156028367	6.477238555237612E-4	GSN, ETV4, NFKB1, NWD1, SMO, ID1, TP53INP1, SPRY2, SOX9, BMPR1B, EZR, FGFR2, NFE2L2	134	610	20430	3.249204795693663	0.633698042354444	0.05905717506246058	0.05722830770568761
GOTERM_BP_DIRECT	GO:0045892~negative regulation of DNA-templated transcription	13	9.219858156028367	7.785084222507609E-4	MIDEAS, ZFP217, PBXIP1, RORB, NFKB1, SIRT2, GCLC, SALL1, MDFIC, SMO, ID1, SOX9, MSX1	134	623	20430	3.1814043745957212	0.7009540405352293	0.06459114914426985	0.06259090710625374
GOTERM_BP_DIRECT	GO:0008283~cell population proliferation	9	6.382978723404255	8.25435880902905E-4	DDR1, SMO, S1PR1, ADM, SOX9, FGFR2, ZFP36L1, HIPK2, FGFR1	134	302	20430	4.543589997034694	0.7219498950951532	0.06459114914426985	0.06259090710625374
GOTERM_BP_DIRECT	GO:0030855~epithelial cell differentiation	6	4.25531914893617	8.334341825067076E-4	ACADVL, CPT1A, SMO, EZR, FGFR2, CNN3	134	112	20430	8.167643923240938	0.7253785312748333	0.06459114914426985	0.06259090710625374
GOTERM_BP_DIRECT	GO:0016477~cell migration	9	6.382978723404255	8.798273963685707E-4	ERRFI1, SDC4, LAMB2, BAMBI, S1PR1, PBXIP1, ITGAV, GPC6, EPHA2	134	305	20430	4.498898947883533	0.7444488621136398	0.06493964116053737	0.06292860711169491
GOTERM_BP_DIRECT	GO:0071560~cellular response to transforming growth factor beta stimulus	6	4.25531914893617	0.0010943303615566498	CDKN2B, ID1, SOX9, ZFP36L2, FGFR2, ZFP36L1	134	119	20430	7.687194280697353	0.8167934082556725	0.07710054820058214	0.07471291832082218
GOTERM_BP_DIRECT	GO:0001501~skeletal system development	6	4.25531914893617	0.0011788904625716144	ERRFI1, CHD7, SOX9, LTBP3, HAPLN3, EPHA2	134	121	20430	7.560133218206488	0.8393228402126911	0.07762579701669786	0.07522190136714851
GOTERM_BP_DIRECT	GO:0009410~response to xenobiotic stimulus	12	8.51063829787234	0.0012019478247746766	ERRFI1, NQO1, CDKN1A, GCLC, CPT1A, GSTM1, IGFBP2, SLC1A2, SLC1A3, B2M, NFKB1, NFE2L2	134	566	20430	3.2324244501872266	0.844970468167485	0.07762579701669786	0.07522190136714851
GOTERM_BP_DIRECT	GO:0060041~retina development in camera-type eye	6	4.25531914893617	0.001268194717409638	LAMB2, ROM1, CHD7, SOX9, RORB, BMPR1B	134	123	20430	7.437204222788496	0.8601170549848316	0.07862807247939756	0.07619313862197105
GOTERM_BP_DIRECT	GO:0008284~positive regulation of cell population proliferation	12	8.51063829787234	0.0013443206918518449	WWTR1, EDNRB, SMO, BAMBI, S1PR1, ADM, ITGAV, SOX9, BMPR1B, FGFR2, HIPK2, FGFR1	134	574	20430	3.1873732383379267	0.8757051741202815	0.08014219509116767	0.07766037227544119
GOTERM_BP_DIRECT	GO:0010467~gene expression	9	6.382978723404255	0.0014266130420311119	ERRFI1, EDNRB, SMO, PBXIP1, SOX9, FOXO1, NFKB1, HIPK2, FGFR1	134	329	20430	4.170711790591117	0.8906092578118305	0.08189815611660087	0.07936195515299
GOTERM_BP_DIRECT	GO:0045454~cell redox homeostasis	4	2.8368794326241136	0.0015158866132696553	NQO1, GCLC, GSR, NFE2L2	134	35	20430	17.424307036247335	0.9047649215874873	0.08391515180599877	0.08131648904039365
GOTERM_BP_DIRECT	GO:0010629~negative regulation of gene expression	10	7.092198581560284	0.0017404053493741177	CDKN1A, SMO, TP53INP1, ID1, REL, SOX9, MSX1, FOXO1, NFKB1, FGFR1	134	420	20430	3.6300639658848612	0.9327930424713478	0.09302166522516836	0.09014099430206637
GOTERM_BP_DIRECT	GO:0001568~blood vessel development	5	3.546099290780142	0.0019388452780662337	CHD7, ITGAV, PLPP3, FOXO1, EPHA2	134	81	20430	9.41127694859038	0.9506159247896138	0.10017367270008874	0.09707152025518277
GOTERM_BP_DIRECT	GO:0008285~negative regulation of cell population proliferation	10	7.092198581560284	0.002241217909995408	DDR1, CDKN1A, CDKN2B, FTH1, FBXO2, TP53INP1, SPRY2, ADM, MSX1, SMAD6	134	436	20430	3.496850609338628	0.9691243198934321	0.11206089549977039	0.10859062260687427
GOTERM_BP_DIRECT	GO:0002053~positive regulation of mesenchymal cell proliferation	4	2.8368794326241136	0.0023997766135683777	SMO, SOX9, FGFR2, FGFR1	134	41	20430	14.874408445576993	0.9758657690129469	0.1162391797197183	0.11263951479936572
GOTERM_BP_DIRECT	GO:0046322~negative regulation of fatty acid oxidation	3	2.127659574468085	0.00266004786424531	ACADVL, ACADL, SOX9	134	12	20430	38.115671641791046	0.9838940695055838	0.12107667764871162	0.11732720634088054
GOTERM_BP_DIRECT	GO:0033539~fatty acid beta-oxidation using acyl-CoA dehydrogenase	3	2.127659574468085	0.00266004786424531	ACADVL, ACADL, ETFA	134	12	20430	38.115671641791046	0.9838940695055838	0.12107667764871162	0.11732720634088054
GOTERM_BP_DIRECT	GO:0001933~negative regulation of protein phosphorylation	5	3.546099290780142	0.002733989495293488	CDKN1A, SMO, CTDSP1, PLPP3, PTPN13	134	89	20430	8.565319470065404	0.9856425626564286	0.12107667764871162	0.11732720634088054
GOTERM_BP_DIRECT	GO:0048762~mesenchymal cell differentiation	3	2.127659574468085	0.003130320622399401	WWTR1, FGFR2, FGFR1	134	13	20430	35.18369690011481	0.9922464695948083	0.13477769346441865	0.13060393263455278
GOTERM_BP_DIRECT	GO:0060444~branching involved in mammary gland duct morphogenesis	3	2.127659574468085	0.003636513954912877	DDR1, ETV4, EPHA2	134	14	20430	32.67057569296375	0.9964714572987672	0.14596822062407092	0.14144791443700291
GOTERM_BP_DIRECT	GO:0032496~response to lipopolysaccharide	8	5.673758865248227	0.0037391822838144127	NQO1, EDNRB, SPARC, ADM, TRIB1, SMAD6, LITAF, FGFR2	134	303	20430	4.025417467119847	0.996992347115782	0.14596822062407092	0.14144791443700291
GOTERM_BP_DIRECT	GO:0036323~vascular endothelial growth factor receptor-1 signaling pathway	4	2.8368794326241136	0.003766921822556669	DDR1, FGFR2, EPHA2, FGFR1	134	48	20430	12.705223880597014	0.997119390966823	0.14596822062407092	0.14144791443700291
GOTERM_BP_DIRECT	GO:0035790~platelet-derived growth factor receptor-alpha signaling pathway	4	2.8368794326241136	0.003766921822556669	DDR1, FGFR2, EPHA2, FGFR1	134	48	20430	12.705223880597014	0.997119390966823	0.14596822062407092	0.14144791443700291
GOTERM_BP_DIRECT	GO:0046686~response to cadmium ion	4	2.8368794326241136	0.0039936876367088325	GCLC, SPARC, GSR, B2M	134	49	20430	12.445933597319526	0.9979758587458355	0.14637282573653185	0.1418399898427554
GOTERM_BP_DIRECT	GO:0071316~cellular response to nicotine	3	2.127659574468085	0.004178147381235764	MSX1, B2M, NFKB1	134	15	20430	30.492537313432837	0.9984809883005917	0.14637282573653185	0.1418399898427554
GOTERM_BP_DIRECT	GO:0038109~Kit signaling pathway	4	2.8368794326241136	0.004228595086590215	DDR1, FGFR2, EPHA2, FGFR1	134	50	20430	12.197014925373136	0.9985957042708039	0.14637282573653185	0.1418399898427554
GOTERM_BP_DIRECT	GO:0038145~macrophage colony-stimulating factor signaling pathway	4	2.8368794326241136	0.004228595086590215	DDR1, FGFR2, EPHA2, FGFR1	134	50	20430	12.197014925373136	0.9985957042708039	0.14637282573653185	0.1418399898427554
GOTERM_BP_DIRECT	GO:0010468~regulation of gene expression	9	6.382978723404255	0.00431532790767151	SMO, ROM1, CHD7, HMG20B, PHGDH, SOX9, AFF1, ZFP36L1, FGFR1	134	394	20430	3.482650200772786	0.9987730599872288	0.14637282573653185	0.1418399898427554
GOTERM_BP_DIRECT	GO:0006915~apoptotic process	10	7.092198581560284	0.0044016044271644305	ERRFI1, SMO, UNC5B, TP53INP1, ID1, PMAIP1, SOX9, FOXO1, NFKB1, ZFP36L1	134	483	20430	3.15657736163901	0.9989272673548754	0.14637282573653185	0.1418399898427554
GOTERM_BP_DIRECT	GO:0001837~epithelial to mesenchymal transition	4	2.8368794326241136	0.0044717294841849844	SOX9, MSX1, FGFR2, FGFR1	134	51	20430	11.95785776997366	0.9990382194367114	0.14637282573653185	0.1418399898427554
GOTERM_BP_DIRECT	GO:0006979~response to oxidative stress	6	4.25531914893617	0.00453283589377647	NQO1, GCLC, PON2, GSR, NFKB1, NFE2L2	134	165	20430	5.544097693351424	0.9991255081078173	0.14637282573653185	0.1418399898427554
GOTERM_BP_DIRECT	GO:0035791~platelet-derived growth factor receptor-beta signaling pathway	4	2.8368794326241136	0.004723173446991353	DDR1, FGFR2, EPHA2, FGFR1	134	52	20430	11.727898966704936	0.9993498207477527	0.14641837685673192	0.14188413034762024
GOTERM_BP_DIRECT	GO:0021915~neural tube development	4	2.8368794326241136	0.004723173446991353	SALL1, PHGDH, ZFP36L1, EPHA2	134	52	20430	11.727898966704936	0.9993498207477527	0.14641837685673192	0.14188413034762024
GOTERM_BP_DIRECT	GO:0008543~fibroblast growth factor receptor signaling pathway	5	3.546099290780142	0.005111121540452938	DDR1, SPRY2, FGFR2, EPHA2, FGFR1	134	106	20430	7.191636158828499	0.9996447018992977	0.15357596813048954	0.14882006718193244
GOTERM_BP_DIRECT	GO:0034504~protein localization to nucleus	4	2.8368794326241136	0.005251307297365127	SMO, ABCA7, SOX9, MSX1	134	54	20430	11.293532338308458	0.9997144156148777	0.15357596813048954	0.14882006718193244
GOTERM_BP_DIRECT	GO:0031547~brain-derived neurotrophic factor receptor signaling pathway	4	2.8368794326241136	0.005251307297365127	DDR1, FGFR2, EPHA2, FGFR1	134	54	20430	11.293532338308458	0.9997144156148777	0.15357596813048954	0.14882006718193244
GOTERM_BP_DIRECT	GO:0007224~smoothened signaling pathway	5	3.546099290780142	0.005639195176313987	EVC2, SALL1, SMO, SALL3, HIPK2	134	109	20430	6.993701218677256	0.9998439744801267	0.16186578746827185	0.15685316953377051
GOTERM_BP_DIRECT	GO:0048568~embryonic organ development	4	2.8368794326241136	0.005813605150750752	MBD3, SMO, FGFR2, ZFP36L1	134	56	20430	10.890191897654583	0.9998811185049641	0.16383796333933937	0.15876427157141143
GOTERM_BP_DIRECT	GO:0007417~central nervous system development	5	3.546099290780142	0.006010766449410335	GSN, SMO, CHD7, SOX9, HAPLN3	134	111	20430	6.867688584106493	0.9999125812637324	0.16575698653921442	0.16062386695606454
GOTERM_BP_DIRECT	GO:0048012~hepatocyte growth factor receptor signaling pathway	4	2.8368794326241136	0.006107744584063212	DDR1, FGFR2, EPHA2, FGFR1	134	57	20430	10.699135899450118	0.9999248506724181	0.16575698653921442	0.16062386695606454
GOTERM_BP_DIRECT	GO:0034599~cellular response to oxidative stress	5	3.546099290780142	0.0062025194963060875	NQO1, GSR, FOXO1, SIRT2, NFE2L2	134	112	20430	6.806369936034114	0.9999351766253174	0.16575698653921442	0.16062386695606454
GOTERM_BP_DIRECT	GO:0038063~collagen-activated tyrosine kinase receptor signaling pathway	4	2.8368794326241136	0.006410634843247816	DDR1, FGFR2, EPHA2, FGFR1	134	58	20430	10.51466803911477	0.9999531458216486	0.16841498317006975	0.16319955143319018
GOTERM_BP_DIRECT	GO:0045599~negative regulation of fat cell differentiation	4	2.8368794326241136	0.007042924713488296	WWTR1, FOXO1, ZFP36L2, SIRT2	134	60	20430	10.164179104477613	0.9999825322969591	0.18194222176511432	0.17630788199432368
GOTERM_BP_DIRECT	GO:0038084~vascular endothelial growth factor signaling pathway	4	2.8368794326241136	0.007710964752996849	DDR1, FGFR2, EPHA2, FGFR1	134	62	20430	9.836302359171881	0.9999938454218447	0.19398285107406626	0.18797564020209517
GOTERM_BP_DIRECT	GO:0001649~osteoblast differentiation	5	3.546099290780142	0.007884464269462047	WWTR1, SMO, IGFBP2, BMPR1B, EPHA2	134	120	20430	6.352611940298507	0.9999953065942372	0.19398285107406626	0.18797564020209517
GOTERM_BP_DIRECT	GO:0008286~insulin receptor signaling pathway	5	3.546099290780142	0.007884464269462047	DDR1, FOXO1, FGFR2, EPHA2, FGFR1	134	120	20430	6.352611940298507	0.9999953065942372	0.19398285107406626	0.18797564020209517
GOTERM_BP_DIRECT	GO:0001701~in utero embryonic development	8	5.673758865248227	0.008561125067129749	MBD3, CDKN1A, SMO, HEG1, CHD7, MSX1, FGFR2, FGFR1	134	354	20430	3.445484442195801	0.9999983699047527	0.2073397477195486	0.2009189039192013
GOTERM_BP_DIRECT	GO:0090190~positive regulation of branching involved in ureteric bud morphogenesis	3	2.127659574468085	0.009730917489464834	SALL1, SMO, SOX9	134	23	20430	19.88643737832576	0.9999997384883534	0.23204495551800758	0.22485904721809508
GOTERM_BP_DIRECT	GO:0002062~chondrocyte differentiation	4	2.8368794326241136	0.011602022820389255	SOX9, LTBP3, BMPR1B, FGFR1	134	72	20430	8.470149253731343	0.9999999860567417	0.2724717480545961	0.26403391327613124
GOTERM_BP_DIRECT	GO:0046849~bone remodeling	3	2.127659574468085	0.012342322102736588	LTBP3, PTPRV, EPHA2	134	26	20430	17.591848450057405	0.9999999956349568	0.2806363759326537	0.2719457010650619
GOTERM_BP_DIRECT	GO:0042472~inner ear morphogenesis	4	2.8368794326241136	0.012492845122163296	CHD7, SPRY2, FGFR2, FGFR1	134	74	20430	8.241226300927794	0.9999999965534152	0.2806363759326537	0.2719457010650619
GOTERM_BP_DIRECT	GO:0048863~stem cell differentiation	4	2.8368794326241136	0.012492845122163296	MSX1, ETV4, FGFR2, FGFR1	134	74	20430	8.241226300927794	0.9999999965534152	0.2806363759326537	0.2719457010650619
GOTERM_BP_DIRECT	GO:0035607~fibroblast growth factor receptor signaling pathway involved in orbitofrontal cortex development	2	1.4184397163120568	0.012978004572944688	FGFR2, FGFR1	134	2	20430	152.46268656716418	0.9999999983908822	0.28737010125806095	0.27847089812232745
GOTERM_BP_DIRECT	GO:0010875~positive regulation of cholesterol efflux	3	2.127659574468085	0.013273413493940869	ABCA7, PLTP, NFKB1	134	27	20430	16.940298507462686	0.9999999989882189	0.28894293460056447	0.2799950243677728
GOTERM_BP_DIRECT	GO:0048013~ephrin receptor signaling pathway	4	2.8368794326241136	0.01342186534918751	DDR1, FGFR2, EPHA2, FGFR1	134	76	20430	8.024351924587588	0.9999999991986849	0.28894293460056447	0.2799950243677728
GOTERM_BP_DIRECT	GO:0042060~wound healing	4	2.8368794326241136	0.013900770117611275	NOTCH3, CDKN1A, SDC4, PLPP3	134	77	20430	7.920139561930606	0.9999999996224622	0.29515333811366407	0.2860131057075635
GOTERM_BP_DIRECT	GO:1901653~cellular response to peptide	3	2.127659574468085	0.014234107974438704	ID1, KLF3, NFKB1	134	28	20430	16.335287846481876	0.9999999997764523	0.2981468562213513	0.2889139213190126
GOTERM_BP_DIRECT	GO:0060395~SMAD protein signal transduction	3	2.127659574468085	0.015223986705638572	WWTR1, SMAD6, HIPK2	134	29	20430	15.772002058672156	0.9999999999528951	0.31048920254920775	0.3008740530509097
GOTERM_BP_DIRECT	GO:0060425~lung morphogenesis	3	2.127659574468085	0.015223986705638572	ID1, SPRY2, HIPK2	134	29	20430	15.772002058672156	0.9999999999528951	0.31048920254920775	0.3008740530509097
GOTERM_BP_DIRECT	GO:0030154~cell differentiation	9	6.382978723404255	0.016178828587535412	NOTCH3, ID1, SOX9, BMPR1B, SMAD6, ETV4, FOXO1, HOPX, FGFR1	134	497	20430	2.760893720532148	0.9999999999895274	0.32567771832051806	0.31559221478543104
GOTERM_BP_DIRECT	GO:0048009~insulin-like growth factor receptor signaling pathway	4	2.8368794326241136	0.01697718594958287	DDR1, FGFR2, EPHA2, FGFR1	134	83	20430	7.347599352634418	0.9999999999970244	0.3373671566904288	0.3269196576445316
GOTERM_BP_DIRECT	GO:0050678~regulation of epithelial cell proliferation	3	2.127659574468085	0.018364601715326577	EDNRB, FGFR2, FGFR1	134	32	20430	14.293376865671641	0.9999999999996667	0.35498849611522043	0.3439953039774588
GOTERM_BP_DIRECT	GO:0050680~negative regulation of epithelial cell proliferation	4	2.8368794326241136	0.01864669688145274	CDKN2B, SOX9, B2M, FGFR2	134	86	20430	7.091287747309962	0.9999999999997865	0.35498849611522043	0.3439953039774588
GOTERM_BP_DIRECT	GO:0007155~cell adhesion	8	5.673758865248227	0.019043042991041963	SDC4, LAMB2, ROM1, PBXIP1, ITGAV, HAPLN3, PLPP3, EPHA2	134	415	20430	2.939039741053767	0.9999999999998859	0.35498849611522043	0.3439953039774588
GOTERM_BP_DIRECT	GO:0006743~ubiquinone metabolic process	2	1.4184397163120568	0.01940418067519937	NQO1, AIFM2	134	3	20430	101.64179104477611	0.9999999999999355	0.35498849611522043	0.3439953039774588
GOTERM_BP_DIRECT	GO:0021847~ventricular zone neuroblast division	2	1.4184397163120568	0.01940418067519937	FGFR2, FGFR1	134	3	20430	101.64179104477611	0.9999999999999355	0.35498849611522043	0.3439953039774588
GOTERM_BP_DIRECT	GO:0006357~regulation of transcription by RNA polymerase II	18	12.76595744680851	0.019454423939653808	MIDEAS, DMRT3, RORB, SMAD6, DUSP16, KLF3, ETV4, FOXO1, NFKB1, HOPX, SALL1, SALL3, CTDSP1, RFX4, SOX9, MSX1, MXD1, NFE2L2	134	1516	20430	1.810242980348915	0.9999999999999404	0.35498849611522043	0.3439953039774588
GOTERM_BP_DIRECT	GO:0042771~intrinsic apoptotic signaling pathway in response to DNA damage by p53 class mediator	3	2.127659574468085	0.019467111077286284	CDKN1A, PMAIP1, HIPK2	134	33	20430	13.86024423337856	0.9999999999999416	0.35498849611522043	0.3439953039774588
GOTERM_BP_DIRECT	GO:0050673~epithelial cell proliferation	4	2.8368794326241136	0.020404199747187445	ERRFI1, SMO, SOX9, FGFR2	134	89	20430	6.852255576052323	0.9999999999999868	0.36490287829813917	0.35360266013148706
GOTERM_BP_DIRECT	GO:0001894~tissue homeostasis	3	2.127659574468085	0.02059677169815288	WWTR1, ERRFI1, SOX9	134	34	20430	13.452589991220368	0.9999999999999902	0.36490287829813917	0.35360266013148706
GOTERM_BP_DIRECT	GO:0032869~cellular response to insulin stimulus	5	3.546099290780142	0.020717066638862094	ERRFI1, GCLC, RAB13, FOXO1, ZFP36L1	134	160	20430	4.76445895522388	0.9999999999999919	0.36490287829813917	0.35360266013148706
GOTERM_BP_DIRECT	GO:0035264~multicellular organism growth	5	3.546099290780142	0.02114077981250099	WWTR1, SMO, HEG1, SLC1A2, ZFP36L1	134	161	20430	4.734866042458514	0.9999999999999959	0.3681821203300734	0.3567803514424324
GOTERM_BP_DIRECT	GO:0009611~response to wounding	4	2.8368794326241136	0.021624848808299988	SLC1A2, SLC1A3, ZFP36L2, ZFP36L1	134	91	20430	6.70165655240282	0.9999999999999981	0.3724279516984998	0.36089469900073984
GOTERM_BP_DIRECT	GO:0030324~lung development	5	3.546099290780142	0.022004113646224326	SPARC, HEG1, SPRY2, FGFR2, FGFR1	134	163	20430	4.676769526600127	0.999999999999999	0.374795342325799	0.36318877688603235
GOTERM_BP_DIRECT	GO:0007169~cell surface receptor protein tyrosine kinase signaling pathway	4	2.8368794326241136	0.022884714910488827	DDR1, FGFR2, EPHA2, FGFR1	134	93	20430	6.557534906114588	0.9999999999999998	0.3822662037999646	0.37042828265003025
GOTERM_BP_DIRECT	GO:0042246~tissue regeneration	3	2.127659574468085	0.022935972227997876	NOTCH3, CDKN1A, GSN	134	36	20430	12.705223880597014	0.9999999999999998	0.3822662037999646	0.37042828265003025
GOTERM_BP_DIRECT	GO:0060349~bone morphogenesis	3	2.127659574468085	0.024144734654486234	MSX1, LTBP3, FGFR2	134	37	20430	12.36183945139169	1.0	0.39046761088742277	0.3783757106792962
GOTERM_BP_DIRECT	GO:0050679~positive regulation of epithelial cell proliferation	4	2.8368794326241136	0.024183800416253284	SMO, ID1, SOX9, FGFR2	134	95	20430	6.419481539670071	1.0	0.39046761088742277	0.3783757106792962
GOTERM_BP_DIRECT	GO:0031100~animal organ regeneration	4	2.8368794326241136	0.024183800416253284	DDR1, CDKN1A, UGT1A3, ADM	134	95	20430	6.419481539670071	1.0	0.39046761088742277	0.3783757106792962
GOTERM_BP_DIRECT	GO:0048589~developmental growth	3	2.127659574468085	0.025379093311571732	NOTCH3, SMO, ADM	134	38	20430	12.036527886881382	1.0	0.4021700047593004	0.38971570783772214
GOTERM_BP_DIRECT	GO:0021545~cranial nerve development	2	1.4184397163120568	0.025788830598049026	CHD7, SLC1A3	134	4	20430	76.23134328358209	1.0	0.4021700047593004	0.38971570783772214
GOTERM_BP_DIRECT	GO:0021553~olfactory nerve development	2	1.4184397163120568	0.025788830598049026	SALL1, CHD7	134	4	20430	76.23134328358209	1.0	0.4021700047593004	0.38971570783772214
GOTERM_BP_DIRECT	GO:0002931~response to ischemia	4	2.8368794326241136	0.026205916439154417	NQO1, GSR, NFE2L2, FGFR1	134	98	20430	6.222966798659763	1.0	0.4021700047593004	0.38971570783772214
GOTERM_BP_DIRECT	GO:0030509~BMP signaling pathway	4	2.8368794326241136	0.026205916439154417	ID1, MSX1, BMPR1B, SMAD6	134	98	20430	6.222966798659763	1.0	0.4021700047593004	0.38971570783772214
GOTERM_BP_DIRECT	GO:0007528~neuromuscular junction development	3	2.127659574468085	0.026638669070547655	PPFIBP2, LAMB2, FGFR2	134	39	20430	11.727898966704936	1.0	0.4048033045034202	0.3922674602349272
GOTERM_BP_DIRECT	GO:0040018~positive regulation of multicellular organism growth	3	2.127659574468085	0.02923197428170357	SMO, CHD7, EZR	134	41	20430	11.155806334182744	1.0	0.4315196203489575	0.418156432105893
GOTERM_BP_DIRECT	GO:0003281~ventricular septum development	3	2.127659574468085	0.02923197428170357	SALL1, HEG1, SMAD6	134	41	20430	11.155806334182744	1.0	0.4315196203489575	0.418156432105893
GOTERM_BP_DIRECT	GO:0030901~midbrain development	3	2.127659574468085	0.02923197428170357	MSX1, FGFR2, FGFR1	134	41	20430	11.155806334182744	1.0	0.4315196203489575	0.418156432105893
GOTERM_BP_DIRECT	GO:0045879~negative regulation of smoothened signaling pathway	3	2.127659574468085	0.030564964276421143	SALL1, SALL3, RFX4	134	42	20430	10.890191897654583	1.0	0.44694051536276197	0.4330997768224958
GOTERM_BP_DIRECT	GO:0060512~prostate gland morphogenesis	2	1.4184397163120568	0.03213222066690231	SOX9, FGFR2	134	5	20430	60.98507462686567	1.0	0.45277220030635074	0.4387508676517024
GOTERM_BP_DIRECT	GO:1901991~negative regulation of mitotic cell cycle phase transition	2	1.4184397163120568	0.03213222066690231	ZFP36L2, ZFP36L1	134	5	20430	60.98507462686567	1.0	0.45277220030635074	0.4387508676517024
GOTERM_BP_DIRECT	GO:0006835~dicarboxylic acid transport	2	1.4184397163120568	0.03213222066690231	SLC1A2, SLC1A3	134	5	20430	60.98507462686567	1.0	0.45277220030635074	0.4387508676517024
GOTERM_BP_DIRECT	GO:2000741~positive regulation of mesenchymal stem cell differentiation	2	1.4184397163120568	0.03213222066690231	SOX9, LTBP3	134	5	20430	60.98507462686567	1.0	0.45277220030635074	0.4387508676517024
GOTERM_BP_DIRECT	GO:0048147~negative regulation of fibroblast proliferation	3	2.127659574468085	0.03330179812257947	FTH1, TP53INP1, PMAIP1	134	44	20430	10.395183175033921	1.0	0.46473052264551157	0.4503388677506829
GOTERM_BP_DIRECT	GO:0060070~canonical Wnt signaling pathway	4	2.8368794326241136	0.03358052808793374	EDNRB, SOX9, FOXO1, FGFR2	134	108	20430	5.646766169154229	1.0	0.46473052264551157	0.4503388677506829
GOTERM_BP_DIRECT	GO:0071385~cellular response to glucocorticoid stimulus	3	2.127659574468085	0.03470492455504121	EPHX1, ZFP36L2, ZFP36L1	134	45	20430	10.16417910447761	1.0	0.47604100053375115	0.4612990856785124
GOTERM_BP_DIRECT	GO:0030182~neuron differentiation	6	4.25531914893617	0.03550753986422897	NOTCH3, SALL1, ID1, S1PR1, HIPK2, EPHA2	134	278	20430	3.290561580586277	1.0	0.48043269387357085	0.46555477819232477
GOTERM_BP_DIRECT	GO:0030177~positive regulation of Wnt signaling pathway	3	2.127659574468085	0.036130718390641435	SALL1, PBXIP1, FGFR2	134	46	20430	9.94321868916288	1.0	0.48043269387357085	0.46555477819232477
GOTERM_BP_DIRECT	GO:0042127~regulation of cell population proliferation	5	3.546099290780142	0.03816635536859381	SPARC, SOX9, IER5, FOXO1, FGFR1	134	194	20430	3.929450684720726	1.0	0.48043269387357085	0.46555477819232477
GOTERM_BP_DIRECT	GO:0070640~vitamin D3 metabolic process	2	1.4184397163120568	0.03843461550988567	UGT1A3, FGFR1	134	6	20430	50.82089552238806	1.0	0.48043269387357085	0.46555477819232477
GOTERM_BP_DIRECT	GO:0140009~L-aspartate import across plasma membrane	2	1.4184397163120568	0.03843461550988567	SLC1A2, SLC1A3	134	6	20430	50.82089552238806	1.0	0.48043269387357085	0.46555477819232477
GOTERM_BP_DIRECT	GO:0002043~blood vessel endothelial cell proliferation involved in sprouting angiogenesis	2	1.4184397163120568	0.03843461550988567	NRARP, EPHA2	134	6	20430	50.82089552238806	1.0	0.48043269387357085	0.46555477819232477
GOTERM_BP_DIRECT	GO:0021769~orbitofrontal cortex development	2	1.4184397163120568	0.03843461550988567	FGFR2, FGFR1	134	6	20430	50.82089552238806	1.0	0.48043269387357085	0.46555477819232477
GOTERM_BP_DIRECT	GO:0038027~apolipoprotein A-I-mediated signaling pathway	2	1.4184397163120568	0.03843461550988567	ITGAV, ABCA7	134	6	20430	50.82089552238806	1.0	0.48043269387357085	0.46555477819232477
GOTERM_BP_DIRECT	GO:0001550~ovarian cumulus expansion	2	1.4184397163120568	0.03843461550988567	PTX3, BMPR1B	134	6	20430	50.82089552238806	1.0	0.48043269387357085	0.46555477819232477
GOTERM_BP_DIRECT	GO:0070779~D-aspartate import across plasma membrane	2	1.4184397163120568	0.03843461550988567	SLC1A2, SLC1A3	134	6	20430	50.82089552238806	1.0	0.48043269387357085	0.46555477819232477
GOTERM_BP_DIRECT	GO:0015800~acidic amino acid transport	2	1.4184397163120568	0.03843461550988567	SLC1A2, SLC1A3	134	6	20430	50.82089552238806	1.0	0.48043269387357085	0.46555477819232477
GOTERM_BP_DIRECT	GO:0033077~T cell differentiation in thymus	3	2.127659574468085	0.03904891285188551	B2M, ZFP36L2, ZFP36L1	134	48	20430	9.528917910447761	1.0	0.4842065193633804	0.4692117368282563
GOTERM_BP_DIRECT	GO:0090263~positive regulation of canonical Wnt signaling pathway	4	2.8368794326241136	0.04017521412538314	BAMBI, NRARP, NFKB1, FGFR2	134	116	20430	5.257334019557385	1.0	0.4942189039233641	0.4789140604470276
GOTERM_BP_DIRECT	GO:2000648~positive regulation of stem cell proliferation	3	2.127659574468085	0.04054062456226326	SOX9, FGFR2, FGFR1	134	49	20430	9.334450197989643	1.0	0.49478715016935476	0.4794647093899167
GOTERM_BP_DIRECT	GO:0046326~positive regulation of D-glucose import	3	2.127659574468085	0.04205362578903852	RAB13, SLC1A2, NFE2L2	134	50	20430	9.14776119402985	1.0	0.5052955036667419	0.48964764290802987
GOTERM_BP_DIRECT	GO:0045787~positive regulation of cell cycle	3	2.127659574468085	0.04205362578903852	MSX1, FGFR2, FGFR1	134	50	20430	9.14776119402985	1.0	0.5052955036667419	0.48964764290802987
GOTERM_BP_DIRECT	GO:0030916~otic vesicle formation	2	1.4184397163120568	0.04469627807009633	SOX9, FGFR2	134	7	20430	43.56076759061833	1.0	0.5288490916690787	0.5124718294754557
GOTERM_BP_DIRECT	GO:0060449~bud elongation involved in lung branching	2	1.4184397163120568	0.04469627807009633	SPRY2, FGFR2	134	7	20430	43.56076759061833	1.0	0.5288490916690787	0.5124718294754557
GOTERM_BP_DIRECT	GO:0007628~adult walking behavior	3	2.127659574468085	0.04514215703502924	CHD7, DMRT3, HIPK2	134	52	20430	8.795924225028703	1.0	0.5300783591234494	0.5136630292925297
GOTERM_BP_DIRECT	GO:2000134~negative regulation of G1/S transition of mitotic cell cycle	3	2.127659574468085	0.046717025665084184	CDKN1A, CDKN2B, CTDSP1	134	53	20430	8.629963390594199	1.0	0.5403835058274663	0.5236490488728093
GOTERM_BP_DIRECT	GO:0006749~glutathione metabolic process	3	2.127659574468085	0.046717025665084184	GCLC, GSTM1, GSR	134	53	20430	8.629963390594199	1.0	0.5403835058274663	0.5236490488728093
GOTERM_BP_DIRECT	GO:0000165~MAPK cascade	4	2.8368794326241136	0.05022652017005233	NENF, ZFP36L2, NFKB1, ZFP36L1	134	127	20430	4.801974380068163	1.0	0.5597310490207325	0.5423974423413807
GOTERM_BP_DIRECT	GO:0071222~cellular response to lipopolysaccharide	6	4.25531914893617	0.050575994206665614	EDNRB, CD80, LITAF, B2M, NFKB1, FGFR1	134	307	20430	2.9797267732996255	1.0	0.5597310490207325	0.5423974423413807
GOTERM_BP_DIRECT	GO:0043584~nose development	2	1.4184397163120568	0.05091746962059566	CHD7, MSX1	134	8	20430	38.115671641791046	1.0	0.5597310490207325	0.5423974423413807
GOTERM_BP_DIRECT	GO:0071460~cellular response to cell-matrix adhesion	2	1.4184397163120568	0.05091746962059566	CDKN1A, CDKN2B	134	8	20430	38.115671641791046	1.0	0.5597310490207325	0.5423974423413807
GOTERM_BP_DIRECT	GO:0032808~lacrimal gland development	2	1.4184397163120568	0.05091746962059566	SOX9, FGFR2	134	8	20430	38.115671641791046	1.0	0.5597310490207325	0.5423974423413807
GOTERM_BP_DIRECT	GO:1903243~negative regulation of cardiac muscle hypertrophy in response to stress	2	1.4184397163120568	0.05091746962059566	ERRFI1, FOXO1	134	8	20430	38.115671641791046	1.0	0.5597310490207325	0.5423974423413807
GOTERM_BP_DIRECT	GO:0060712~spongiotrophoblast layer development	2	1.4184397163120568	0.05091746962059566	ADM, ZFP36L1	134	8	20430	38.115671641791046	1.0	0.5597310490207325	0.5423974423413807
GOTERM_BP_DIRECT	GO:0051897~positive regulation of phosphatidylinositol 3-kinase/protein kinase B signal transduction	5	3.546099290780142	0.051422805715599824	DDR1, UNC5B, SPRY2, SOX9, FGFR1	134	214	20430	3.5622123029711252	1.0	0.5613052736561952	0.543922916794584
GOTERM_BP_DIRECT	GO:0016525~negative regulation of angiogenesis	4	2.8368794326241136	0.0551665838540381	SPARC, ADAMTS1, SPRY2, EPHA2	134	132	20430	4.620081411126187	1.0	0.5910919705874844	0.5727871869821947
GOTERM_BP_DIRECT	GO:0043524~negative regulation of neuron apoptotic process	5	3.546099290780142	0.05583337284764014	GCLC, SMO, UNC5B, TMBIM1, HIPK2	134	220	20430	3.46506105834464	1.0	0.5910919705874844	0.5727871869821947
GOTERM_BP_DIRECT	GO:0045087~innate immune response	7	4.964539007092199	0.05592154157236286	NQO1, SLC15A2, C1S, TRAF3, REL, PTX3, B2M	134	418	20430	2.553202885096051	1.0	0.5910919705874844	0.5727871869821947
GOTERM_BP_DIRECT	GO:0098712~L-glutamate import across plasma membrane	2	1.4184397163120568	0.057098449766238416	SLC1A2, SLC1A3	134	9	20430	33.88059701492537	1.0	0.5910919705874844	0.5727871869821947
GOTERM_BP_DIRECT	GO:0060174~limb bud formation	2	1.4184397163120568	0.057098449766238416	SOX9, FGFR2	134	9	20430	33.88059701492537	1.0	0.5910919705874844	0.5727871869821947
GOTERM_BP_DIRECT	GO:0031102~neuron projection regeneration	2	1.4184397163120568	0.057098449766238416	SMO, ADM	134	9	20430	33.88059701492537	1.0	0.5910919705874844	0.5727871869821947
GOTERM_BP_DIRECT	GO:0048752~semicircular canal morphogenesis	2	1.4184397163120568	0.057098449766238416	SPARC, CHD7	134	9	20430	33.88059701492537	1.0	0.5910919705874844	0.5727871869821947
GOTERM_BP_DIRECT	GO:0008360~regulation of cell shape	4	2.8368794326241136	0.05720244876653075	DNMBP, BAMBI, EZR, SYNE3	134	134	20430	4.551124972154154	1.0	0.5910919705874844	0.5727871869821947
GOTERM_BP_DIRECT	GO:0051384~response to glucocorticoid	4	2.8368794326241136	0.05927719079386135	CDKN1A, SPARC, IGFBP2, ADM	134	136	20430	4.484196663740123	1.0	0.60837842701627	0.5895383208893145
GOTERM_BP_DIRECT	GO:0071456~cellular response to hypoxia	5	3.546099290780142	0.059660336068692275	PMAIP1, SIRT2, FGFR2, ZFP36L1, NFE2L2	134	225	20430	3.3880597014925367	1.0	0.60837842701627	0.5895383208893145
GOTERM_BP_DIRECT	GO:0070588~calcium ion transmembrane transport	4	2.8368794326241136	0.06138661855201599	EDNRB, TMBIM1, CACHD1, ITGAV	134	138	20430	4.419208306294614	1.0	0.6218905801021227	0.6026320331054119
GOTERM_BP_DIRECT	GO:1902732~positive regulation of chondrocyte proliferation	2	1.4184397163120568	0.06323947646326018	PBXIP1, SOX9	134	10	20430	30.492537313432834	1.0	0.6283409520388031	0.6088826515885691
GOTERM_BP_DIRECT	GO:0060221~retinal rod cell differentiation	2	1.4184397163120568	0.06323947646326018	SOX9, RORB	134	10	20430	30.492537313432834	1.0	0.6283409520388031	0.6088826515885691
GOTERM_BP_DIRECT	GO:0097152~mesenchymal cell apoptotic process	2	1.4184397163120568	0.06323947646326018	SOX9, MSX1	134	10	20430	30.492537313432834	1.0	0.6283409520388031	0.6088826515885691
GOTERM_BP_DIRECT	GO:0030282~bone mineralization	3	2.127659574468085	0.06889320070089916	SOX9, LTBP3, FGFR2	134	66	20430	6.93012211668928	1.0	0.6474593333609011	0.6274089798116602
GOTERM_BP_DIRECT	GO:0048286~lung alveolus development	3	2.127659574468085	0.06889320070089916	ERRFI1, HOPX, FGFR2	134	66	20430	6.93012211668928	1.0	0.6474593333609011	0.6274089798116602
GOTERM_BP_DIRECT	GO:0060670~branching involved in labyrinthine layer morphogenesis	2	1.4184397163120568	0.06934080602445779	ADM, FGFR2	134	11	20430	27.720488466757125	1.0	0.6474593333609011	0.6274089798116602
GOTERM_BP_DIRECT	GO:0006750~glutathione biosynthetic process	2	1.4184397163120568	0.06934080602445779	GCLC, SLC1A2	134	11	20430	27.720488466757125	1.0	0.6474593333609011	0.6274089798116602
GOTERM_BP_DIRECT	GO:0000288~nuclear-transcribed mRNA catabolic process, deadenylation-dependent decay	2	1.4184397163120568	0.06934080602445779	ZFP36L2, ZFP36L1	134	11	20430	27.720488466757125	1.0	0.6474593333609011	0.6274089798116602
GOTERM_BP_DIRECT	GO:0045616~regulation of keratinocyte differentiation	2	1.4184397163120568	0.06934080602445779	ERRFI1, ZFP36L1	134	11	20430	27.720488466757125	1.0	0.6474593333609011	0.6274089798116602
GOTERM_BP_DIRECT	GO:0042373~vitamin K metabolic process	2	1.4184397163120568	0.06934080602445779	NQO1, AIFM2	134	11	20430	27.720488466757125	1.0	0.6474593333609011	0.6274089798116602
GOTERM_BP_DIRECT	GO:0071314~cellular response to cocaine	2	1.4184397163120568	0.06934080602445779	SLC1A2, SLC1A3	134	11	20430	27.720488466757125	1.0	0.6474593333609011	0.6274089798116602
GOTERM_BP_DIRECT	GO:0007175~negative regulation of epidermal growth factor-activated receptor activity	2	1.4184397163120568	0.06934080602445779	ERRFI1, SOCS4	134	11	20430	27.720488466757125	1.0	0.6474593333609011	0.6274089798116602
GOTERM_BP_DIRECT	GO:0060484~lung-associated mesenchyme development	2	1.4184397163120568	0.06934080602445779	FGFR2, FGFR1	134	11	20430	27.720488466757125	1.0	0.6474593333609011	0.6274089798116602
GOTERM_BP_DIRECT	GO:0001525~angiogenesis	5	3.546099290780142	0.07024708296630247	S1PR1, ITGAV, FGFR2, EPHA2, FGFR1	134	238	20430	3.2029976169572305	1.0	0.651993883818975	0.6318031054813552
GOTERM_BP_DIRECT	GO:0072089~stem cell proliferation	3	2.127659574468085	0.07441887723498755	SOX9, FGFR2, FGFR1	134	69	20430	6.628812459441921	1.0	0.6716906571999256	0.6508899142672828
GOTERM_BP_DIRECT	GO:1900153~positive regulation of nuclear-transcribed mRNA catabolic process, deadenylation-dependent decay	2	1.4184397163120568	0.07540269313083037	ZFP36L2, ZFP36L1	134	12	20430	25.41044776119403	1.0	0.6716906571999256	0.6508899142672828
GOTERM_BP_DIRECT	GO:1904383~response to sodium phosphate	2	1.4184397163120568	0.07540269313083037	EDNRB, FGFR1	134	12	20430	25.41044776119403	1.0	0.6716906571999256	0.6508899142672828
GOTERM_BP_DIRECT	GO:0140367~antibacterial innate immune response	2	1.4184397163120568	0.07540269313083037	SLC15A2, NFKB1	134	12	20430	25.41044776119403	1.0	0.6716906571999256	0.6508899142672828
GOTERM_BP_DIRECT	GO:0060426~lung vasculature development	2	1.4184397163120568	0.07540269313083037	ERRFI1, ID1	134	12	20430	25.41044776119403	1.0	0.6716906571999256	0.6508899142672828
GOTERM_BP_DIRECT	GO:1900407~regulation of cellular response to oxidative stress	2	1.4184397163120568	0.07540269313083037	AIFM2, NFE2L2	134	12	20430	25.41044776119403	1.0	0.6716906571999256	0.6508899142672828
GOTERM_BP_DIRECT	GO:0014909~smooth muscle cell migration	2	1.4184397163120568	0.07540269313083037	DDR1, PLAT	134	12	20430	25.41044776119403	1.0	0.6716906571999256	0.6508899142672828
GOTERM_BP_DIRECT	GO:0006366~transcription by RNA polymerase II	5	3.546099290780142	0.07632229856238598	SALL1, CHD7, SOX9, MSX1, ETV4	134	245	20430	3.111483399329881	1.0	0.6759975015525616	0.6550633853754501
GOTERM_BP_DIRECT	GO:0042475~odontogenesis of dentin-containing tooth	3	2.127659574468085	0.07817907167208048	SMO, ADM, MSX1	134	71	20430	6.442085347908345	1.0	0.6885088698393451	0.6671873048378686
GOTERM_BP_DIRECT	GO:0007584~response to nutrient	4	2.8368794326241136	0.0794461536218738	NQO1, GCLC, CPT1A, IGFBP2	134	154	20430	3.960069780965303	1.0	0.6934411913644054	0.671966883502798
GOTERM_BP_DIRECT	GO:0030514~negative regulation of BMP signaling pathway	3	2.127659574468085	0.08008127306724423	BAMBI, SMAD6, HIPK2	134	72	20430	6.352611940298507	1.0	0.6934411913644054	0.671966883502798
GOTERM_BP_DIRECT	GO:0003007~heart morphogenesis	3	2.127659574468085	0.08008127306724423	SMO, CHD7, MSX1	134	72	20430	6.352611940298507	1.0	0.6934411913644054	0.671966883502798
GOTERM_BP_DIRECT	GO:1902043~positive regulation of extrinsic apoptotic signaling pathway via death domain receptors	2	1.4184397163120568	0.08142539084188963	PMAIP1, BMPR1B	134	13	20430	23.455797933409873	1.0	0.6934579989281809	0.671983170574276
GOTERM_BP_DIRECT	GO:0045577~regulation of B cell differentiation	2	1.4184397163120568	0.08142539084188963	ZFP36L2, ZFP36L1	134	13	20430	23.455797933409873	1.0	0.6934579989281809	0.671983170574276
GOTERM_BP_DIRECT	GO:1904772~response to tetrachloromethane	2	1.4184397163120568	0.08142539084188963	NQO1, CPT1A	134	13	20430	23.455797933409873	1.0	0.6934579989281809	0.671983170574276
GOTERM_BP_DIRECT	GO:0035136~forelimb morphogenesis	2	1.4184397163120568	0.08740915060102479	SALL1, SALL3	134	14	20430	21.780383795309167	1.0	0.7245143499015424	0.7020777764852365
GOTERM_BP_DIRECT	GO:0035137~hindlimb morphogenesis	2	1.4184397163120568	0.08740915060102479	SALL1, SALL3	134	14	20430	21.780383795309167	1.0	0.7245143499015424	0.7020777764852365
GOTERM_BP_DIRECT	GO:2000491~positive regulation of hepatic stellate cell activation	2	1.4184397163120568	0.08740915060102479	SMO, FGFR1	134	14	20430	21.780383795309167	1.0	0.7245143499015424	0.7020777764852365
GOTERM_BP_DIRECT	GO:0010737~protein kinase A signaling	2	1.4184397163120568	0.08740915060102479	RAB13, EZR	134	14	20430	21.780383795309167	1.0	0.7245143499015424	0.7020777764852365
GOTERM_BP_DIRECT	GO:0003170~heart valve development	2	1.4184397163120568	0.08740915060102479	SOX9, SMAD6	134	14	20430	21.780383795309167	1.0	0.7245143499015424	0.7020777764852365
GOTERM_BP_DIRECT	GO:0032436~positive regulation of proteasomal ubiquitin-dependent protein catabolic process	3	2.127659574468085	0.09178727935158248	GCLC, TRIB1, SIRT2	134	78	20430	5.863949483352468	1.0	0.7567568244412386	0.733321774394026
GOTERM_BP_DIRECT	GO:0060445~branching involved in salivary gland morphogenesis	2	1.4184397163120568	0.09335422225706957	FGFR2, FGFR1	134	15	20430	20.328358208955226	1.0	0.761573918412936	0.7379896938427289
GOTERM_BP_DIRECT	GO:0060429~epithelium development	2	1.4184397163120568	0.09335422225706957	ERRFI1, CHD7	134	15	20430	20.328358208955226	1.0	0.761573918412936	0.7379896938427289
GOTERM_BP_DIRECT	GO:0071549~cellular response to dexamethasone stimulus	3	2.127659574468085	0.09579465891000383	ERRFI1, PLAT, FOXO1	134	80	20430	5.7173507462686555	1.0	0.7770420394042745	0.7529788020549808
GOTERM_BP_DIRECT	GO:0051591~response to cAMP	3	2.127659574468085	0.09781698152835583	SPARC, C1S, PLAT	134	81	20430	5.646766169154228	1.0	0.7770420394042745	0.7529788020549808
GOTERM_BP_DIRECT	GO:0018108~peptidyl-tyrosine phosphorylation	3	2.127659574468085	0.09781698152835583	DDR1, FGFR2, FGFR1	134	81	20430	5.646766169154228	1.0	0.7770420394042745	0.7529788020549808
GOTERM_BP_DIRECT	GO:0045732~positive regulation of protein catabolic process	3	2.127659574468085	0.09781698152835583	SOX9, EZR, FOXO1	134	81	20430	5.646766169154228	1.0	0.7770420394042745	0.7529788020549808
GOTERM_BP_DIRECT	GO:0072091~regulation of stem cell proliferation	2	1.4184397163120568	0.09926085406583636	ZFP36L1, FGFR1	134	16	20430	19.057835820895523	1.0	0.7770420394042745	0.7529788020549808
GOTERM_BP_DIRECT	GO:0042326~negative regulation of phosphorylation	2	1.4184397163120568	0.09926085406583636	CDKN1A, CDKN2B	134	16	20430	19.057835820895523	1.0	0.7770420394042745	0.7529788020549808
GOTERM_BP_DIRECT	GO:0009062~fatty acid catabolic process	2	1.4184397163120568	0.09926085406583636	ACADVL, ACADL	134	16	20430	19.057835820895523	1.0	0.7770420394042745	0.7529788020549808
GOTERM_BP_DIRECT	GO:0030857~negative regulation of epithelial cell differentiation	2	1.4184397163120568	0.09926085406583636	SMO, SOX9	134	16	20430	19.057835820895523	1.0	0.7770420394042745	0.7529788020549808

## Sheet: 2_h,_physiological,_down_by_Mbd
Category	Term	Count	%	PValue	Genes	List Total	Pop Hits	Pop Total	Fold Enrichment	Bonferroni	Benjamini	FDR
GOTERM_BP_DIRECT	GO:0030010~establishment of cell polarity	2	18.181818181818183	0.022680041006889633	SLC9A6, RHOBTB1	10	52	20430	78.57692307692308	0.8440525722395925	1.0	1.0
GOTERM_BP_DIRECT	GO:0008150~biological_process	4	36.36363636363637	0.04293848872421001	NUP155, FANCD2, USP22, MED4	10	1882	20430	4.342189160467588	0.9714156745802269	1.0	1.0
GOTERM_BP_DIRECT	GO:0045893~positive regulation of DNA-templated transcription	2	18.181818181818183	0.2812770799423543	USP22, MED4	10	736	20430	5.551630434782608	0.9999999999975929	1.0	1.0
GOTERM_BP_DIRECT	GO:0006357~regulation of transcription by RNA polymerase II	2	18.181818181818183	0.5004559319062235	USP22, MED4	10	1516	20430	2.695250659630607	1.0	1.0	1.0

## Sheet: 6_h,_epileptifororm,_up_by_MBD3
none

## Sheet: 6_h,_epileptiform,_down_by_MBD3
none

## Sheet: 6_h,_physiological,_up_by_MBD3
Category	Term	Count	%	PValue	Genes	List Total	Pop Hits	Pop Total	Fold Enrichment	Bonferroni	Benjamini	FDR
GOTERM_BP_DIRECT	GO:0001525~angiogenesis	13	7.926829268292683	2.2883956350533788E-7	NRP2, EIF2AK3, TGFA, RORA, RBPJ, AMOT, EDNRA, BCAM, AMOTL1, SCG2, FGFR2, FGFR1, EPHA2	153	238	20430	7.293623331685616	3.592136231682641E-4	3.5927811470338046E-4	3.5630320037781106E-4
GOTERM_BP_DIRECT	GO:0007507~heart development	14	8.536585365853659	1.7502644543724861E-6	CDKN1A, NRP2, NFATC1, ADM, RBPJ, PKD2, HOPX, EDNRA, SH3PXD2B, PKP2, SOX9, MSX1, PDLIM5, PPARD	153	342	20430	5.466116271069831	0.0027441455284927807	0.0010984590342427458	0.0010893635135770414
GOTERM_BP_DIRECT	GO:0001837~epithelial to mesenchymal transition	7	4.2682926829268295	2.0989663074702147E-6	WNT5A, NFATC1, SOX9, MSX1, RBPJ, FGFR2, FGFR1	153	51	20430	18.327566320645904	0.0032899567540615182	0.0010984590342427458	0.0010893635135770414
GOTERM_BP_DIRECT	GO:0010463~mesenchymal cell proliferation	5	3.048780487804878	1.5972252823396586E-5	WNT5A, SOX9, MSX1, FGFR2, FGFR1	153	21	20430	31.792717086834735	0.02476483012683106	0.0062691092331831596	0.006217199411507121
GOTERM_BP_DIRECT	GO:0001501~skeletal system development	8	4.878048780487805	3.415340238032756E-5	ERRFI1, COL5A2, SH3PXD2B, CHD7, EIF2AK3, SOX9, HAPLN3, EPHA2	153	121	20430	8.828390860476423	0.05220946655676928	0.010724168347422854	0.010635369501234001
GOTERM_BP_DIRECT	GO:0050678~regulation of epithelial cell proliferation	5	3.048780487804878	9.004838321218058E-5	EDNRA, RBPJ, FGFR2, PPARD, FGFR1	153	32	20430	20.863970588235297	0.13184267206390043	0.02260701731385679	0.022419825450748422
GOTERM_BP_DIRECT	GO:0007411~axon guidance	9	5.487804878048781	1.0079561859681372E-4	EFNB1, NOTCH3, EDNRA, NRP2, UNC5B, WNT5A, LAMC1, PTPRV, NECTIN1	153	193	20430	6.226760134105456	0.14636971215323358	0.02260701731385679	0.022419825450748422
GOTERM_BP_DIRECT	GO:0072089~stem cell proliferation	6	3.6585365853658534	1.634754893376591E-4	WNT5A, NFATC1, SOX9, RBPJ, FGFR2, FGFR1	153	69	20430	11.611253196930946	0.22638233404561459	0.0320820647825156	0.0318164171123419
GOTERM_BP_DIRECT	GO:0042060~wound healing	6	3.6585365853658534	2.740177394441926E-4	NOTCH3, CDKN1A, WNT5A, NFATC1, DCBLD2, PPARD	153	77	20430	10.40488922841864	0.34966444054677326	0.04520242092461798	0.04482813336282177
GOTERM_BP_DIRECT	GO:0071456~cellular response to hypoxia	9	5.487804878048781	2.8791350907399985E-4	PALLDL1, PMAIP1, TIMP3, RORA, KCNK3, RTN4, FGFR2, PPARD, NFE2L2	153	225	20430	5.341176470588235	0.3637026501417614	0.04520242092461798	0.04482813336282177
GOTERM_BP_DIRECT	GO:0030308~negative regulation of cell growth	7	4.2682926829268295	3.790110654261289E-4	CDKN1A, SERTAD2, OSGIN1, MSX1, RTN4, DCBLD2, PPARD	153	127	20430	7.359888837424733	0.4485257686218824	0.0540952157017293	0.05364729353349842
GOTERM_BP_DIRECT	GO:0044344~cellular response to fibroblast growth factor stimulus	5	3.048780487804878	4.8099521355119925E-4	GCLC, GCLM, ZFP36L2, FGFR2, FGFR1	153	49	20430	13.625450180072031	0.5301511154934928	0.05808942194426022	0.05760842673070902
GOTERM_BP_DIRECT	GO:2000648~positive regulation of stem cell proliferation	5	3.048780487804878	4.8099521355119925E-4	WNT5A, TAF4B, SOX9, FGFR2, FGFR1	153	49	20430	13.625450180072031	0.5301511154934928	0.05808942194426022	0.05760842673070902
GOTERM_BP_DIRECT	GO:0050673~epithelial cell proliferation	6	3.6585365853658534	5.359923127715581E-4	ERRFI1, WNT5A, SOX9, RBPJ, FGFR2, PPARD	153	89	20430	9.00198281559815	0.5690372125201499	0.060107709360810446	0.059610002213236854
GOTERM_BP_DIRECT	GO:0007173~epidermal growth factor receptor signaling pathway	6	3.6585365853658534	8.703214442251927E-4	ERRFI1, TGFA, SOX9, FGFR2, EPHA2, FGFR1	153	99	20430	8.092691622103388	0.7451294776586537	0.09109364449557017	0.09033936591057501
GOTERM_BP_DIRECT	GO:0042474~middle ear morphogenesis	4	2.4390243902439024	0.0010359453148173095	EDNRA, TSHZ1, MSX1, FGFR1	153	27	20430	19.782135076252725	0.8035362169723191	0.1016521340164485	0.10081042844815943
GOTERM_BP_DIRECT	GO:0042149~cellular response to glucose starvation	5	3.048780487804878	0.001247672293668987	SESN3, EIF2AK3, SLC2A1, PMAIP1, NFE2L2	153	63	20430	10.597572362278244	0.8591512299557196	0.11522620594472409	0.11427210360250663
GOTERM_BP_DIRECT	GO:0010628~positive regulation of gene expression	13	7.926829268292683	0.002063544274087393	WNT5A, EIF2AK3, NFATC1, RBPJ, PKD2, DNAJA4, SH3PXD2B, AGO2, TP53INP1, SOX9, FGFR2, NFE2L2, PPARD	153	610	20430	2.8457087753134043	0.9609577862637887	0.17998691723984486	0.1784965797085595
GOTERM_BP_DIRECT	GO:0097152~mesenchymal cell apoptotic process	3	1.8292682926829267	0.0023795929543765095	EDNRA, SOX9, MSX1	153	10	20430	40.05882352941176	0.9762557061359315	0.19662952307216422	0.19500138052443292
GOTERM_BP_DIRECT	GO:0045893~positive regulation of DNA-templated transcription	14	8.536585365853659	0.003445393407831259	WNT5A, JADE1, NFATC1, RORA, RORB, RBPJ, AFF1, HMBOX1, SERTAD2, TP53INP1, SOX9, TRIM16, NFE2L2, PPARD	153	736	20430	2.5399616368286444	0.9955666848649379	0.2487154753179602	0.2466560478153274
GOTERM_BP_DIRECT	GO:0030901~midbrain development	4	2.4390243902439024	0.0034991006941945462	WNT5A, MSX1, FGFR2, FGFR1	153	41	20430	13.02725968436155	0.9959263744538169	0.2487154753179602	0.2466560478153274
GOTERM_BP_DIRECT	GO:0002053~positive regulation of mesenchymal cell proliferation	4	2.4390243902439024	0.0034991006941945462	WNT5A, SOX9, FGFR2, FGFR1	153	41	20430	13.02725968436155	0.9959263744538169	0.2487154753179602	0.2466560478153274
GOTERM_BP_DIRECT	GO:0045944~positive regulation of transcription by RNA polymerase II	20	12.195121951219512	0.0036436025046580156	NOTCH3, MAML2, CHD7, WNT5A, GLIS3, NFATC1, RORA, RORB, RBPJ, PKD2, LITAF, MED13L, AGO2, ITGA6, SOX9, MSX1, FGFR2, NFE2L2, FGFR1, PPARD	153	1299	20430	2.055880088756057	0.9967558530673574	0.2487154753179602	0.2466560478153274
GOTERM_BP_DIRECT	GO:0050680~negative regulation of epithelial cell proliferation	5	3.048780487804878	0.0038991354587027314	WNT5A, TINF2, SOX9, FGFR2, PPARD	153	86	20430	7.763337893296854	0.9978312587332568	0.25506844459013706	0.2529564128833397
GOTERM_BP_DIRECT	GO:0030154~cell differentiation	11	6.707317073170732	0.004115610153600662	NOTCH3, NRP2, NHSL1, WNT5A, AGO2, PALLDL1, SOX9, RBPJ, HOPX, PPARD, FGFR1	153	497	20430	2.955379334832524	0.9984582560376246	0.2584603176461216	0.25632020036624925
GOTERM_BP_DIRECT	GO:2001237~negative regulation of extrinsic apoptotic signaling pathway	4	2.4390243902439024	0.004849760386352095	GCLC, ITGA6, GCLM, SCG2	153	46	20430	11.611253196930946	0.9995156230139984	0.2755119899452395	0.2732306804743554
GOTERM_BP_DIRECT	GO:0071277~cellular response to calcium ion	5	3.048780487804878	0.004957763255750802	ITPKB, WNT5A, AGO2, NFATC1, PKD2	153	92	20430	7.257033248081841	0.9995915116505515	0.2755119899452395	0.2732306804743554
GOTERM_BP_DIRECT	GO:0051216~cartilage development	5	3.048780487804878	0.004957763255750802	ERRFI1, CHSY1, WNT5A, SOX9, MSX1	153	92	20430	7.257033248081841	0.9995915116505515	0.2755119899452395	0.2732306804743554
GOTERM_BP_DIRECT	GO:0001701~in utero embryonic development	9	5.487804878048781	0.0050890749735107935	MBD3, MYO1E, CDKN1A, EDNRA, CHD7, MSX1, FGFR2, AMOT, FGFR1	153	354	20430	3.3948155533399804	0.9996679574435805	0.2755119899452395	0.2732306804743554
GOTERM_BP_DIRECT	GO:0050679~positive regulation of epithelial cell proliferation	5	3.048780487804878	0.005552895574953783	WNT5A, TGFA, SOX9, RBPJ, FGFR2	153	95	20430	7.027863777089784	0.9998403203972449	0.29060153508924796	0.28819528034010133
GOTERM_BP_DIRECT	GO:0008283~cell population proliferation	8	4.878048780487805	0.007543390404310754	WNT5A, H3F3A, ADM, SOX9, RBPJ, FGFR2, PPARD, FGFR1	153	302	20430	3.5372029606544606	0.9999931277397209	0.3820362237021898	0.37887286643586593
GOTERM_BP_DIRECT	GO:0016477~cell migration	8	4.878048780487805	0.007942997689440293	ERRFI1, SPATA13, WNT5A, FAT1, PALLDL1, SDC1, LAMC1, EPHA2	153	305	20430	3.502410800385728	0.9999963482235357	0.3897033241381644	0.38647648132682927
GOTERM_BP_DIRECT	GO:0060070~canonical Wnt signaling pathway	5	3.048780487804878	0.008681194667472225	EDNRA, WNT5A, SDC1, SOX9, FGFR2	153	108	20430	6.181917211328977	0.9999988651162385	0.413014412967618	0.40959454840164405
GOTERM_BP_DIRECT	GO:0043536~positive regulation of blood vessel endothelial cell migration	4	2.4390243902439024	0.009682740318141161	AMOTL1, NFE2L2, AMOT, FGFR1	153	59	20430	9.052841475573281	0.9999997678724658	0.4471147735141654	0.44341254927487617
GOTERM_BP_DIRECT	GO:0038084~vascular endothelial growth factor signaling pathway	4	2.4390243902439024	0.011084311255157962	NRP2, FGFR2, EPHA2, FGFR1	153	62	20430	8.614800759013283	0.9999999748783039	0.48339912973883337	0.4793964617855819
GOTERM_BP_DIRECT	GO:0071364~cellular response to epidermal growth factor stimulus	4	2.4390243902439024	0.011084311255157962	ERRFI1, SOX9, PTPRV, ZFP36L2	153	62	20430	8.614800759013283	0.9999999748783039	0.48339912973883337	0.4793964617855819
GOTERM_BP_DIRECT	GO:0071560~cellular response to transforming growth factor beta stimulus	5	3.048780487804878	0.012085117563817619	WNT5A, NFATC1, SOX9, ZFP36L2, FGFR2	153	119	20430	5.610479485912013	0.9999999948754137	0.4888905177282344	0.4848423796833509
GOTERM_BP_DIRECT	GO:0002063~chondrocyte development	3	1.8292682926829267	0.012558329755677507	CHSY1, EIF2AK3, SOX9	153	23	20430	17.41687979539642	0.9999999975846647	0.4888905177282344	0.4848423796833509
GOTERM_BP_DIRECT	GO:0060324~face development	3	1.8292682926829267	0.012558329755677507	EDNRA, WNT5A, CHD7	153	23	20430	17.41687979539642	0.9999999975846647	0.4888905177282344	0.4848423796833509
GOTERM_BP_DIRECT	GO:0048286~lung alveolus development	4	2.4390243902439024	0.013126285926691697	ERRFI1, WNT5A, HOPX, FGFR2	153	66	20430	8.092691622103386	0.9999999990212249	0.4888905177282344	0.4848423796833509
GOTERM_BP_DIRECT	GO:0030216~keratinocyte differentiation	4	2.4390243902439024	0.014222361917671494	CDKN1A, WNT5A, RBPJ, EPHA2	153	68	20430	7.854671280276817	0.99999999982901	0.4888905177282344	0.4848423796833509
GOTERM_BP_DIRECT	GO:0098609~cell-cell adhesion	6	3.6585365853658534	0.014516487690904223	PKP2, FAT1, PALLDL1, ITGA6, SOX9, NECTIN1	153	192	20430	4.172794117647059	0.9999999998929715	0.4888905177282344	0.4848423796833509
GOTERM_BP_DIRECT	GO:0030334~regulation of cell migration	5	3.048780487804878	0.014641299899984129	SPATA13, AMOTL1, RTN4, VCL, AMOT	153	126	20430	5.298786181139122	0.9999999999122721	0.4888905177282344	0.4848423796833509
GOTERM_BP_DIRECT	GO:0046685~response to arsenic-containing substance	3	1.8292682926829267	0.01474769018483107	CDKN1A, GCLC, ABCB1B	153	25	20430	16.023529411764706	0.9999999999259518	0.4888905177282344	0.4848423796833509
GOTERM_BP_DIRECT	GO:0035607~fibroblast growth factor receptor signaling pathway involved in orbitofrontal cortex development	2	1.2195121951219512	0.014825085614111439	FGFR2, FGFR1	153	2	20430	133.52941176470588	0.9999999999345437	0.4888905177282344	0.4848423796833509
GOTERM_BP_DIRECT	GO:0019100~male germ-line sex determination	2	1.2195121951219512	0.014825085614111439	SOX9, MAP3K4	153	2	20430	133.52941176470588	0.9999999999345437	0.4888905177282344	0.4848423796833509
GOTERM_BP_DIRECT	GO:1903788~positive regulation of glutathione biosynthetic process	2	1.2195121951219512	0.014825085614111439	EIF2AK3, NFE2L2	153	2	20430	133.52941176470588	0.9999999999345437	0.4888905177282344	0.4848423796833509
GOTERM_BP_DIRECT	GO:0000122~negative regulation of transcription by RNA polymerase II	15	9.146341463414634	0.014946971242646656	MBD3, NOTCH3, ZHX2, GLIS3, NFATC1, RBPJ, KLF3, HOPX, AMOT, HMBOX1, SOX9, MSX1, FGFR2, FGFR1, PPARD	153	982	20430	2.039654965855996	0.9999999999461	0.4888905177282344	0.4848423796833509
GOTERM_BP_DIRECT	GO:0035556~intracellular signal transduction	9	5.487804878048781	0.015718543436491803	DEPDC7, DNMBP, IRAK2, SPATA13, NFATC1, MAPK6, SCG2, SOCS4, MAP3K4	153	432	20430	2.781862745098039	0.999999999984249	0.5036349631692271	0.49946473735954566
GOTERM_BP_DIRECT	GO:0035019~somatic stem cell population maintenance	4	2.4390243902439024	0.01656617626814657	ZHX2, SOX9, RBPJ, ZFP36L2	153	72	20430	7.4183006535947715	0.9999999999959274	0.5201779348198022	0.5158707289900841
GOTERM_BP_DIRECT	GO:0042472~inner ear morphogenesis	4	2.4390243902439024	0.017814364162410185	WNT5A, CHD7, FGFR2, FGFR1	153	74	20430	7.217806041335454	0.9999999999994454	0.5416549717397927	0.5371699305725205
GOTERM_BP_DIRECT	GO:0030182~neuron differentiation	7	4.2682926829268295	0.017940164669088675	NOTCH3, ZHX2, WNT5A, RBPJ, RTN4, EPHA2, LNX2	153	278	20430	3.362251375370292	0.9999999999995465	0.5416549717397927	0.5371699305725205
GOTERM_BP_DIRECT	GO:0048013~ephrin receptor signaling pathway	4	2.4390243902439024	0.019113629368346003	EFNB1, FGFR2, EPHA2, FGFR1	153	76	20430	7.027863777089784	0.9999999999999306	0.5646991109108335	0.5600232584001068
GOTERM_BP_DIRECT	GO:0048844~artery morphogenesis	3	1.8292682926829267	0.01957612782711004	NOTCH3, CHD7, RBPJ	153	29	20430	13.81338742393509	0.9999999999999669	0.5646991109108335	0.5600232584001068
GOTERM_BP_DIRECT	GO:0001570~vasculogenesis	4	2.4390243902439024	0.01978245292999735	MYO1E, ADM, AMOT, EPHA2	153	77	20430	6.93659281894576	0.9999999999999762	0.5646991109108335	0.5600232584001068
GOTERM_BP_DIRECT	GO:0021847~ventricular zone neuroblast division	2	1.2195121951219512	0.02215554317179115	FGFR2, FGFR1	153	3	20430	89.01960784313727	0.9999999999999994	0.5810436443845184	0.5762324549724172
GOTERM_BP_DIRECT	GO:0003365~establishment of cell polarity involved in ameboidal cell migration	2	1.2195121951219512	0.02215554317179115	AMOTL1, AMOT	153	3	20430	89.01960784313727	0.9999999999999994	0.5810436443845184	0.5762324549724172
GOTERM_BP_DIRECT	GO:0006534~cysteine metabolic process	2	1.2195121951219512	0.02215554317179115	GCLC, GCLM	153	3	20430	89.01960784313727	0.9999999999999994	0.5810436443845184	0.5762324549724172
GOTERM_BP_DIRECT	GO:0097069~cellular response to thyroxine stimulus	2	1.2195121951219512	0.02215554317179115	GCLC, GCLM	153	3	20430	89.01960784313727	0.9999999999999994	0.5810436443845184	0.5762324549724172
GOTERM_BP_DIRECT	GO:0090103~cochlea morphogenesis	3	1.8292682926829267	0.022205489594312802	WNT5A, SOX9, NECTIN1	153	31	20430	12.922201138519924	0.9999999999999996	0.5810436443845184	0.5762324549724172
GOTERM_BP_DIRECT	GO:0045165~cell fate commitment	4	2.4390243902439024	0.02406455082531489	WNT5A, SOX9, RBPJ, FGFR2	153	83	20430	6.435152374202693	1.0	0.609376528963619	0.6043307360486336
GOTERM_BP_DIRECT	GO:0048009~insulin-like growth factor receptor signaling pathway	4	2.4390243902439024	0.02406455082531489	EIF2AK3, FGFR2, EPHA2, FGFR1	153	83	20430	6.435152374202693	1.0	0.609376528963619	0.6043307360486336
GOTERM_BP_DIRECT	GO:0060045~positive regulation of cardiac muscle cell proliferation	3	1.8292682926829267	0.02497198535811813	RBPJ, FGFR2, FGFR1	153	33	20430	12.13903743315508	1.0	0.6223177303531027	0.6171647809934909
GOTERM_BP_DIRECT	GO:0030097~hemopoiesis	4	2.4390243902439024	0.026378643103869708	MYO1E, TTC7A, RBPJ, ZFP36L2	153	86	20430	6.2106703146374835	1.0	0.6377876411202384	0.6325065969580963
GOTERM_BP_DIRECT	GO:0002009~morphogenesis of an epithelium	3	1.8292682926829267	0.02640522081071051	WNT5A, SOX9, VCL	153	34	20430	11.782006920415224	1.0	0.6377876411202384	0.6325065969580963
GOTERM_BP_DIRECT	GO:0045668~negative regulation of osteoblast differentiation	4	2.4390243902439024	0.027175602644753542	NFATC1, SOX9, RORB, FGFR1	153	87	20430	6.139283299526708	1.0	0.6464499417009555	0.6410971714830495
GOTERM_BP_DIRECT	GO:0042246~tissue regeneration	3	1.8292682926829267	0.02936884877957465	NOTCH3, CDKN1A, TIMP3	153	36	20430	11.127450980392156	1.0	0.6508161397588352	0.6454272163086029
GOTERM_BP_DIRECT	GO:0090184~positive regulation of kidney development	2	1.2195121951219512	0.029431812689730767	EDNRA, SOX9	153	4	20430	66.76470588235294	1.0	0.6508161397588352	0.6454272163086029
GOTERM_BP_DIRECT	GO:0051409~response to nitrosative stress	2	1.2195121951219512	0.029431812689730767	GCLC, GCLM	153	4	20430	66.76470588235294	1.0	0.6508161397588352	0.6454272163086029
GOTERM_BP_DIRECT	GO:0021553~olfactory nerve development	2	1.2195121951219512	0.029431812689730767	CHD7, RTN4	153	4	20430	66.76470588235294	1.0	0.6508161397588352	0.6454272163086029
GOTERM_BP_DIRECT	GO:2000138~positive regulation of cell proliferation involved in heart morphogenesis	2	1.2195121951219512	0.029431812689730767	SOX9, RBPJ	153	4	20430	66.76470588235294	1.0	0.6508161397588352	0.6454272163086029
GOTERM_BP_DIRECT	GO:0043616~keratinocyte proliferation	3	1.8292682926829267	0.030898133388420703	CDKN1A, NFATC1, PPARD	153	37	20430	10.826709062003179	1.0	0.655541478646223	0.6501134281860951
GOTERM_BP_DIRECT	GO:0030279~negative regulation of ossification	3	1.8292682926829267	0.030898133388420703	CHSY1, SOX9, RBPJ	153	37	20430	10.826709062003179	1.0	0.655541478646223	0.6501134281860951
GOTERM_BP_DIRECT	GO:0060349~bone morphogenesis	3	1.8292682926829267	0.030898133388420703	CHSY1, MSX1, FGFR2	153	37	20430	10.826709062003179	1.0	0.655541478646223	0.6501134281860951
GOTERM_BP_DIRECT	GO:0071372~cellular response to follicle-stimulating hormone stimulus	3	1.8292682926829267	0.0324583370648452	GCLC, EDNRA, GCLM	153	38	20430	10.541795665634675	1.0	0.6766684427840866	0.6710654556782311
GOTERM_BP_DIRECT	GO:0006357~regulation of transcription by RNA polymerase II	19	11.585365853658537	0.032922984497108974	ZHX2, ZFP521, MIDEAS, TSHZ1, JADE1, GLIS3, NFATC1, RORA, RORB, RBPJ, KLF3, CDC14A, HOPX, MED13L, SOX9, MSX1, ZFP652, NFE2L2, PPARD	153	1516	20430	1.6735216514046252	1.0	0.6766684427840866	0.6710654556782311
GOTERM_BP_DIRECT	GO:1904385~cellular response to angiotensin	3	1.8292682926829267	0.03404892164327569	MTUS1, FAT1, NFE2L2	153	39	20430	10.271493212669682	1.0	0.6766684427840866	0.6710654556782311
GOTERM_BP_DIRECT	GO:0007528~neuromuscular junction development	3	1.8292682926829267	0.03404892164327569	AFG3L2, PPFIBP2, FGFR2	153	39	20430	10.271493212669682	1.0	0.6766684427840866	0.6710654556782311
GOTERM_BP_DIRECT	GO:0048514~blood vessel morphogenesis	3	1.8292682926829267	0.03404892164327569	AMOT, EPHA2, FGFR1	153	39	20430	10.271493212669682	1.0	0.6766684427840866	0.6710654556782311
GOTERM_BP_DIRECT	GO:0007155~cell adhesion	8	4.878048780487805	0.03590571751817574	SLC23A2, BCAM, SDC1, PGM5, LAMC1, HAPLN3, VCL, EPHA2	153	415	20430	2.574060949681077	1.0	0.677026336463647	0.6714203859069416
GOTERM_BP_DIRECT	GO:0051900~regulation of mitochondrial depolarization	2	1.2195121951219512	0.03665429210153503	GCLC, GCLM	153	5	20430	53.41176470588235	1.0	0.677026336463647	0.6714203859069416
GOTERM_BP_DIRECT	GO:1903119~protein localization to actin cytoskeleton	2	1.2195121951219512	0.03665429210153503	LUZP1, CTTNBP2NL	153	5	20430	53.41176470588235	1.0	0.677026336463647	0.6714203859069416
GOTERM_BP_DIRECT	GO:0043415~positive regulation of skeletal muscle tissue regeneration	2	1.2195121951219512	0.03665429210153503	HOPX, PPARD	153	5	20430	53.41176470588235	1.0	0.677026336463647	0.6714203859069416
GOTERM_BP_DIRECT	GO:0060512~prostate gland morphogenesis	2	1.2195121951219512	0.03665429210153503	SOX9, FGFR2	153	5	20430	53.41176470588235	1.0	0.677026336463647	0.6714203859069416
GOTERM_BP_DIRECT	GO:0003177~pulmonary valve development	2	1.2195121951219512	0.03665429210153503	NFATC1, RBPJ	153	5	20430	53.41176470588235	1.0	0.677026336463647	0.6714203859069416
GOTERM_BP_DIRECT	GO:0007095~mitotic G2 DNA damage checkpoint signaling	3	1.8292682926829267	0.0389976718218416	CDKN1A, ABRAXAS1, FOXN3	153	42	20430	9.53781512605042	1.0	0.695753917730583	0.6899928980296292
GOTERM_BP_DIRECT	GO:0030522~intracellular receptor signaling pathway	3	1.8292682926829267	0.0389976718218416	RORA, RORB, PPARD	153	42	20430	9.53781512605042	1.0	0.695753917730583	0.6899928980296292
GOTERM_BP_DIRECT	GO:0030513~positive regulation of BMP signaling pathway	3	1.8292682926829267	0.0389976718218416	SCUBE3, MSX1, RBPJ	153	42	20430	9.53781512605042	1.0	0.695753917730583	0.6899928980296292
GOTERM_BP_DIRECT	GO:0035904~aorta development	3	1.8292682926829267	0.04070452150305989	EDNRA, CHD7, PKD2	153	43	20430	9.316005471956224	1.0	0.7124959684522567	0.7065963203058367
GOTERM_BP_DIRECT	GO:0043066~negative regulation of apoptotic process	10	6.097560975609756	0.04141046351787933	CDKN1A, GCLC, EDNRA, CAMK1D, WNT5A, EIF2AK3, TGFA, SOX9, MSX1, PPARD	153	617	20430	2.1641719897034988	1.0	0.7124959684522567	0.7065963203058367
GOTERM_BP_DIRECT	GO:0009408~response to heat	3	1.8292682926829267	0.04243915308403055	GCLC, DNAJA4, TP53INP1	153	44	20430	9.104278074866311	1.0	0.7124959684522567	0.7065963203058367
GOTERM_BP_DIRECT	GO:0045892~negative regulation of DNA-templated transcription	10	6.097560975609756	0.04357106132338325	GCLC, HMBOX1, ZHX2, MIDEAS, WNT5A, FOXN3, SOX9, RORB, MSX1, RBPJ	153	623	20430	2.1433292418090835	1.0	0.7124959684522567	0.7065963203058367
GOTERM_BP_DIRECT	GO:0003383~apical constriction	2	1.2195121951219512	0.0438233764397568	FRMD6, LUZP1	153	6	20430	44.50980392156863	1.0	0.7124959684522567	0.7065963203058367
GOTERM_BP_DIRECT	GO:0042482~positive regulation of odontogenesis	2	1.2195121951219512	0.0438233764397568	EDNRA, MSX1	153	6	20430	44.50980392156863	1.0	0.7124959684522567	0.7065963203058367
GOTERM_BP_DIRECT	GO:0021769~orbitofrontal cortex development	2	1.2195121951219512	0.0438233764397568	FGFR2, FGFR1	153	6	20430	44.50980392156863	1.0	0.7124959684522567	0.7065963203058367
GOTERM_BP_DIRECT	GO:0007221~positive regulation of transcription of Notch receptor target	2	1.2195121951219512	0.0438233764397568	MAML2, RBPJ	153	6	20430	44.50980392156863	1.0	0.7124959684522567	0.7065963203058367
GOTERM_BP_DIRECT	GO:0071356~cellular response to tumor necrosis factor	5	3.048780487804878	0.044185719982048476	NFATC1, RORA, ABCB1B, ZFP36L2, NFE2L2	153	178	20430	3.7508261731658963	1.0	0.7124959684522567	0.7065963203058367
GOTERM_BP_DIRECT	GO:0008543~fibroblast growth factor receptor signaling pathway	4	2.4390243902439024	0.044718716414167366	WNT5A, FGFR2, EPHA2, FGFR1	153	106	20430	5.038845726970034	1.0	0.7124959684522567	0.7065963203058367
GOTERM_BP_DIRECT	GO:0045766~positive regulation of angiogenesis	5	3.048780487804878	0.04492808973042893	WNT5A, AGO2, ADM, RTN4, NFE2L2	153	179	20430	3.729871837002958	1.0	0.7124959684522567	0.7065963203058367
GOTERM_BP_DIRECT	GO:0035790~platelet-derived growth factor receptor-alpha signaling pathway	3	1.8292682926829267	0.04964554853869498	FGFR2, EPHA2, FGFR1	153	48	20430	8.345588235294118	1.0	0.7474294282701303	0.7412405221761739
GOTERM_BP_DIRECT	GO:0036323~vascular endothelial growth factor receptor-1 signaling pathway	3	1.8292682926829267	0.04964554853869498	FGFR2, EPHA2, FGFR1	153	48	20430	8.345588235294118	1.0	0.7474294282701303	0.7412405221761739
GOTERM_BP_DIRECT	GO:0007417~central nervous system development	4	2.4390243902439024	0.05007670011182577	CHD7, SLC2A1, SOX9, HAPLN3	153	111	20430	4.811870694223635	1.0	0.7474294282701303	0.7412405221761739
GOTERM_BP_DIRECT	GO:0002934~desmosome organization	2	1.2195121951219512	0.05093945785025729	PKP2, NECTIN1	153	7	20430	38.15126050420168	1.0	0.7474294282701303	0.7412405221761739
GOTERM_BP_DIRECT	GO:0036499~PERK-mediated unfolded protein response	2	1.2195121951219512	0.05093945785025729	EIF2AK3, NFE2L2	153	7	20430	38.15126050420168	1.0	0.7474294282701303	0.7412405221761739
GOTERM_BP_DIRECT	GO:0030916~otic vesicle formation	2	1.2195121951219512	0.05093945785025729	SOX9, FGFR2	153	7	20430	38.15126050420168	1.0	0.7474294282701303	0.7412405221761739
GOTERM_BP_DIRECT	GO:0008063~Toll signaling pathway	2	1.2195121951219512	0.05093945785025729	TRAF3, IRAK2	153	7	20430	38.15126050420168	1.0	0.7474294282701303	0.7412405221761739
GOTERM_BP_DIRECT	GO:0048570~notochord morphogenesis	2	1.2195121951219512	0.05093945785025729	WNT5A, EPHA2	153	7	20430	38.15126050420168	1.0	0.7474294282701303	0.7412405221761739
GOTERM_BP_DIRECT	GO:0001657~ureteric bud development	3	1.8292682926829267	0.05340266414339722	SDC1, FGFR2, FGFR1	153	50	20430	8.011764705882353	1.0	0.7485909170101217	0.7423923934934774
GOTERM_BP_DIRECT	GO:0038109~Kit signaling pathway	3	1.8292682926829267	0.05340266414339722	FGFR2, EPHA2, FGFR1	153	50	20430	8.011764705882353	1.0	0.7485909170101217	0.7423923934934774
GOTERM_BP_DIRECT	GO:0001974~blood vessel remodeling	3	1.8292682926829267	0.05340266414339722	EDNRA, CHD7, RBPJ	153	50	20430	8.011764705882353	1.0	0.7485909170101217	0.7423923934934774
GOTERM_BP_DIRECT	GO:0038145~macrophage colony-stimulating factor signaling pathway	3	1.8292682926829267	0.05340266414339722	FGFR2, EPHA2, FGFR1	153	50	20430	8.011764705882353	1.0	0.7485909170101217	0.7423923934934774
GOTERM_BP_DIRECT	GO:0045787~positive regulation of cell cycle	3	1.8292682926829267	0.05340266414339722	MSX1, FGFR2, FGFR1	153	50	20430	8.011764705882353	1.0	0.7485909170101217	0.7423923934934774
GOTERM_BP_DIRECT	GO:0042127~regulation of cell population proliferation	5	3.048780487804878	0.057144238437913886	IL4R, SOX9, PKD2, PPARD, FGFR1	153	194	20430	3.4414796846573683	1.0	0.7721834370348849	0.7657895614416025
GOTERM_BP_DIRECT	GO:0035791~platelet-derived growth factor receptor-beta signaling pathway	3	1.8292682926829267	0.05725734350408059	FGFR2, EPHA2, FGFR1	153	52	20430	7.703619909502262	1.0	0.7721834370348849	0.7657895614416025
GOTERM_BP_DIRECT	GO:0021915~neural tube development	3	1.8292682926829267	0.05725734350408059	WNT5A, PKD2, EPHA2	153	52	20430	7.703619909502262	1.0	0.7721834370348849	0.7657895614416025
GOTERM_BP_DIRECT	GO:0043584~nose development	2	1.2195121951219512	0.05800292562887647	CHD7, MSX1	153	8	20430	33.38235294117647	1.0	0.7721834370348849	0.7657895614416025
GOTERM_BP_DIRECT	GO:0032808~lacrimal gland development	2	1.2195121951219512	0.05800292562887647	SOX9, FGFR2	153	8	20430	33.38235294117647	1.0	0.7721834370348849	0.7657895614416025
GOTERM_BP_DIRECT	GO:0006468~protein phosphorylation	7	4.2682926829268295	0.058036716923641034	ERRFI1, EDNRA, WNT5A, EIF2AK3, HUS1, SOX9, MAPK6	153	369	20430	2.53307827195919	1.0	0.7721834370348849	0.7657895614416025
GOTERM_BP_DIRECT	GO:0010976~positive regulation of neuron projection development	5	3.048780487804878	0.05893763738829827	CAMK1D, WNT5A, ITGA6, NFE2L2, FGFR1	153	196	20430	3.4063625450180077	1.0	0.7747965380508349	0.7683810253153821
GOTERM_BP_DIRECT	GO:2000134~negative regulation of G1/S transition of mitotic cell cycle	3	1.8292682926829267	0.059220117558025594	CDKN1A, JADE1, PKD2	153	53	20430	7.55826859045505	1.0	0.7747965380508349	0.7683810253153821
GOTERM_BP_DIRECT	GO:0031547~brain-derived neurotrophic factor receptor signaling pathway	3	1.8292682926829267	0.06120591096143117	FGFR2, EPHA2, FGFR1	153	54	20430	7.4183006535947715	1.0	0.78517108428938	0.7786696676678756
GOTERM_BP_DIRECT	GO:0009410~response to xenobiotic stimulus	9	5.487804878048781	0.061292143527932885	ERRFI1, CDKN1A, GCLC, TGFA, GCLM, ABCB1B, LRP8, KCNK3, NFE2L2	153	566	20430	2.123259197672002	1.0	0.78517108428938	0.7786696676678756
GOTERM_BP_DIRECT	GO:0014823~response to activity	4	2.4390243902439024	0.06290320346511188	GCLC, GCLM, RTN4, PPARD	153	122	20430	4.37801350048216	1.0	0.78517108428938	0.7786696676678756
GOTERM_BP_DIRECT	GO:0034198~cellular response to amino acid starvation	3	1.8292682926829267	0.06321427771860016	CDKN1A, SESN3, EIF2AK3	153	55	20430	7.283422459893049	1.0	0.78517108428938	0.7786696676678756
GOTERM_BP_DIRECT	GO:0060041~retina development in camera-type eye	4	2.4390243902439024	0.06413809680023005	CHD7, SOX9, RORB, NECTIN1	153	123	20430	4.3424198947871835	1.0	0.78517108428938	0.7786696676678756
GOTERM_BP_DIRECT	GO:0003179~heart valve morphogenesis	2	1.2195121951219512	0.0650141662150442	NFATC1, SOX9	153	9	20430	29.673202614379086	1.0	0.78517108428938	0.7786696676678756
GOTERM_BP_DIRECT	GO:0003176~aortic valve development	2	1.2195121951219512	0.0650141662150442	NFATC1, RBPJ	153	9	20430	29.673202614379086	1.0	0.78517108428938	0.7786696676678756
GOTERM_BP_DIRECT	GO:0060174~limb bud formation	2	1.2195121951219512	0.0650141662150442	SOX9, FGFR2	153	9	20430	29.673202614379086	1.0	0.78517108428938	0.7786696676678756
GOTERM_BP_DIRECT	GO:0048806~genitalia development	2	1.2195121951219512	0.0650141662150442	WNT5A, CHD7	153	9	20430	29.673202614379086	1.0	0.78517108428938	0.7786696676678756
GOTERM_BP_DIRECT	GO:0036302~atrioventricular canal development	2	1.2195121951219512	0.0650141662150442	CHD7, RBPJ	153	9	20430	29.673202614379086	1.0	0.78517108428938	0.7786696676678756
GOTERM_BP_DIRECT	GO:0048012~hepatocyte growth factor receptor signaling pathway	3	1.8292682926829267	0.06729697370669885	FGFR2, EPHA2, FGFR1	153	57	20430	7.027863777089783	1.0	0.8065362497673068	0.7998579241322908
GOTERM_BP_DIRECT	GO:0000165~MAPK cascade	4	2.4390243902439024	0.06918900961954212	ITPKB, SCG2, ZFP36L2, MAP3K4	153	127	20430	4.205650764242705	1.0	0.812938807867644	0.8062074674203323
GOTERM_BP_DIRECT	GO:0038063~collagen-activated tyrosine kinase receptor signaling pathway	3	1.8292682926829267	0.0693704371557554	FGFR2, EPHA2, FGFR1	153	58	20430	6.906693711967545	1.0	0.812938807867644	0.8062074674203323
GOTERM_BP_DIRECT	GO:0099175~regulation of postsynapse organization	3	1.8292682926829267	0.0714647423120642	TANC1, NRP2, WNT5A	153	59	20430	6.78963110667996	1.0	0.812938807867644	0.8062074674203323
GOTERM_BP_DIRECT	GO:0001890~placenta development	3	1.8292682926829267	0.0714647423120642	ABCB1B, MAP3K4, PPARD	153	59	20430	6.78963110667996	1.0	0.812938807867644	0.8062074674203323
GOTERM_BP_DIRECT	GO:0007219~Notch signaling pathway	4	2.4390243902439024	0.07178031892002162	NOTCH3, MAML2, SOX9, RBPJ	153	129	20430	4.140446876424988	1.0	0.812938807867644	0.8062074674203323
GOTERM_BP_DIRECT	GO:0019852~L-ascorbic acid metabolic process	2	1.2195121951219512	0.07197356324433281	SLC23A2, GCLC	153	10	20430	26.705882352941174	1.0	0.812938807867644	0.8062074674203323
GOTERM_BP_DIRECT	GO:0060221~retinal rod cell differentiation	2	1.2195121951219512	0.07197356324433281	SOX9, RORB	153	10	20430	26.705882352941174	1.0	0.812938807867644	0.8062074674203323
GOTERM_BP_DIRECT	GO:2000278~regulation of DNA biosynthetic process	2	1.2195121951219512	0.07197356324433281	CDKN1A, JADE1	153	10	20430	26.705882352941174	1.0	0.812938807867644	0.8062074674203323
GOTERM_BP_DIRECT	GO:0009411~response to UV	3	1.8292682926829267	0.07357946906330251	CDKN1A, PMAIP1, HUS1	153	60	20430	6.676470588235294	1.0	0.8192891236126592	0.8125052009330639
GOTERM_BP_DIRECT	GO:0045599~negative regulation of fat cell differentiation	3	1.8292682926829267	0.07357946906330251	WNT5A, RORA, ZFP36L2	153	60	20430	6.676470588235294	1.0	0.8192891236126592	0.8125052009330639
GOTERM_BP_DIRECT	GO:0010468~regulation of gene expression	7	4.2682926829268295	0.07447643359793996	TSHZ1, CHD7, SOX9, RBPJ, AFF1, MAP3K4, FGFR1	153	394	20430	2.3723499552105105	1.0	0.823436624991308	0.8166183599436092
GOTERM_BP_DIRECT	GO:0065003~protein-containing complex assembly	4	2.4390243902439024	0.07574397755299889	SLC2A1, SNX9, SOX9, LAMC1	153	132	20430	4.046345811051693	1.0	0.8256263409732418	0.8187899445193233
GOTERM_BP_DIRECT	GO:0051897~positive regulation of phosphatidylinositol 3-kinase/protein kinase B signal transduction	5	3.048780487804878	0.07598531095867578	UNC5B, SOX9, RTN4, PPARD, FGFR1	153	214	20430	3.1198460692688292	1.0	0.8256263409732418	0.8187899445193233
GOTERM_BP_DIRECT	GO:0007175~negative regulation of epidermal growth factor-activated receptor activity	2	1.2195121951219512	0.07888149754521419	ERRFI1, SOCS4	153	11	20430	24.278074866310163	1.0	0.8256263409732418	0.8187899445193233
GOTERM_BP_DIRECT	GO:0097084~vascular associated smooth muscle cell development	2	1.2195121951219512	0.07888149754521419	EDNRA, ADM	153	11	20430	24.278074866310163	1.0	0.8256263409732418	0.8187899445193233
GOTERM_BP_DIRECT	GO:0060670~branching involved in labyrinthine layer morphogenesis	2	1.2195121951219512	0.07888149754521419	ADM, FGFR2	153	11	20430	24.278074866310163	1.0	0.8256263409732418	0.8187899445193233
GOTERM_BP_DIRECT	GO:0060484~lung-associated mesenchyme development	2	1.2195121951219512	0.07888149754521419	FGFR2, FGFR1	153	11	20430	24.278074866310163	1.0	0.8256263409732418	0.8187899445193233
GOTERM_BP_DIRECT	GO:0003139~secondary heart field specification	2	1.2195121951219512	0.07888149754521419	WNT5A, RBPJ	153	11	20430	24.278074866310163	1.0	0.8256263409732418	0.8187899445193233
GOTERM_BP_DIRECT	GO:0006750~glutathione biosynthetic process	2	1.2195121951219512	0.07888149754521419	GCLC, GCLM	153	11	20430	24.278074866310163	1.0	0.8256263409732418	0.8187899445193233
GOTERM_BP_DIRECT	GO:0070371~ERK1 and ERK2 cascade	3	1.8292682926829267	0.08004205299449658	SOX9, ZFP36L2, FGFR2	153	63	20430	6.358543417366946	1.0	0.8322253192143022	0.8253342815392793
GOTERM_BP_DIRECT	GO:0051384~response to glucocorticoid	4	2.4390243902439024	0.0816507818605631	CDKN1A, WNT5A, SDC1, ADM	153	136	20430	3.9273356401384083	1.0	0.8383633301876817	0.8314214682179748
GOTERM_BP_DIRECT	GO:0007166~cell surface receptor signaling pathway	5	3.048780487804878	0.08214864160055635	ITPKB, TRAF3, CD80, TGFA, PKD2	153	220	20430	3.0347593582887704	1.0	0.8383633301876817	0.8314214682179748
GOTERM_BP_DIRECT	GO:0045860~positive regulation of protein kinase activity	3	1.8292682926829267	0.08223436487191273	CDKN1A, SNX9, LRP8	153	64	20430	6.259191176470588	1.0	0.8383633301876817	0.8314214682179748
GOTERM_BP_DIRECT	GO:0070588~calcium ion transmembrane transport	4	2.4390243902439024	0.08396233070368088	EDNRA, TMBIM1, CACHD1, PKD2	153	138	20430	3.8704177323103157	1.0	0.8452039833069379	0.838205478986562
GOTERM_BP_DIRECT	GO:0030326~embryonic limb morphogenesis	3	1.8292682926829267	0.08444507220478562	WNT5A, MSX1, FGFR1	153	65	20430	6.16289592760181	1.0	0.8452039833069379	0.838205478986562
GOTERM_BP_DIRECT	GO:0003198~epithelial to mesenchymal transition involved in endocardial cushion formation	2	1.2195121951219512	0.08573834716661186	MSX1, RBPJ	153	12	20430	22.254901960784316	1.0	0.8452039833069379	0.838205478986562
GOTERM_BP_DIRECT	GO:1900153~positive regulation of nuclear-transcribed mRNA catabolic process, deadenylation-dependent decay	2	1.2195121951219512	0.08573834716661186	AGO2, ZFP36L2	153	12	20430	22.254901960784316	1.0	0.8452039833069379	0.838205478986562
GOTERM_BP_DIRECT	GO:0048846~axon extension involved in axon guidance	2	1.2195121951219512	0.08573834716661186	NRP2, WNT5A	153	12	20430	22.254901960784316	1.0	0.8452039833069379	0.838205478986562
GOTERM_BP_DIRECT	GO:0045596~negative regulation of cell differentiation	3	1.8292682926829267	0.08667378427542484	NOTCH3, RBPJ, HOPX	153	66	20430	6.06951871657754	1.0	0.8452039833069379	0.838205478986562
GOTERM_BP_DIRECT	GO:0030282~bone mineralization	3	1.8292682926829267	0.08667378427542484	EIF2AK3, SOX9, FGFR2	153	66	20430	6.06951871657754	1.0	0.8452039833069379	0.838205478986562
GOTERM_BP_DIRECT	GO:0030036~actin cytoskeleton organization	5	3.048780487804878	0.09198543130763856	PALLDL1, PACSIN2, AMOTL1, PDLIM5, AMOT	153	229	20430	2.91548933984074	1.0	0.8859441781647007	0.8786083346512351
GOTERM_BP_DIRECT	GO:0048762~mesenchymal cell differentiation	2	1.2195121951219512	0.0925444874006439	FGFR2, FGFR1	153	13	20430	20.542986425339368	1.0	0.8859441781647007	0.8786083346512351
GOTERM_BP_DIRECT	GO:0044752~response to human chorionic gonadotropin	2	1.2195121951219512	0.0925444874006439	GCLC, GCLM	153	13	20430	20.542986425339368	1.0	0.8859441781647007	0.8786083346512351
GOTERM_BP_DIRECT	GO:0042475~odontogenesis of dentin-containing tooth	3	1.8292682926829267	0.0980740690419522	ADM, ITGA6, MSX1	153	71	20430	5.642087821043911	1.0	0.9141217631441666	0.9065526020480684
GOTERM_BP_DIRECT	GO:0032868~response to insulin	4	2.4390243902439024	0.09846115825214587	ERRFI1, SESN3, SLC2A1, ADM	153	148	20430	3.608903020667727	1.0	0.9141217631441666	0.9065526020480684
GOTERM_BP_DIRECT	GO:0071260~cellular response to mechanical stimulus	4	2.4390243902439024	0.09846115825214587	GCLC, EDNRA, SLC2A1, SOX9	153	148	20430	3.608903020667727	1.0	0.9141217631441666	0.9065526020480684
GOTERM_BP_DIRECT	GO:0062009~secondary palate development	2	1.2195121951219512	0.09930029079526984	WNT5A, CHD7	153	14	20430	19.07563025210084	1.0	0.9141217631441666	0.9065526020480684
GOTERM_BP_DIRECT	GO:0043589~skin morphogenesis	2	1.2195121951219512	0.09930029079526984	ERRFI1, ITGA6	153	14	20430	19.07563025210084	1.0	0.9141217631441666	0.9065526020480684
GOTERM_BP_DIRECT	GO:0003170~heart valve development	2	1.2195121951219512	0.09930029079526984	NFATC1, SOX9	153	14	20430	19.07563025210084	1.0	0.9141217631441666	0.9065526020480684
GOTERM_BP_DIRECT	GO:0010467~gene expression	6	3.6585365853658534	0.09956358057175319	ERRFI1, EDNRA, NFATC1, SOX9, LAMC1, FGFR1	153	329	20430	2.4351868406937243	1.0	0.9141217631441666	0.9065526020480684

## Sheet: 6_h_physiological,_down_by_Mbd3
Category	Term	Count	%	PValue	Genes	List Total	Pop Hits	Pop Total	Fold Enrichment	Bonferroni	Benjamini	FDR
GOTERM_BP_DIRECT	GO:0048488~synaptic vesicle endocytosis	3	5.263157894736842	0.0099099955819261	DENND1A, AP2A1, AP2A2	53	59	20430	19.600255836264793	0.9618676345196693	1.0	1.0
GOTERM_BP_DIRECT	GO:0051306~mitotic sister chromatid separation	2	3.508771929824561	0.010143043438658163	PPP2R1A, NCAPH2	53	4	20430	192.73584905660377	0.9647011803635006	1.0	1.0
GOTERM_BP_DIRECT	GO:0006886~intracellular protein transport	4	7.017543859649122	0.029915223151532676	AP2A1, EXOC6, AP2A2, NAPG	53	265	20430	5.818440726237094	0.999952839529092	1.0	1.0
GOTERM_BP_DIRECT	GO:0007143~female meiotic nuclear division	2	3.508771929824561	0.03259739231357527	PPP2R1A, NCAPH2	53	13	20430	59.303338171262695	0.9999809813704307	1.0	1.0
GOTERM_BP_DIRECT	GO:0097401~synaptic vesicle lumen acidification	2	3.508771929824561	0.05213689775852962	ATP6AP1, ATP6V0A1	53	21	20430	36.711590296495956	0.9999999764189793	1.0	1.0
GOTERM_BP_DIRECT	GO:0006338~chromatin remodeling	5	8.771929824561402	0.05558605273035649	KDM4B, PPP3CC, USP22, BAP1, MSL1	53	566	20430	3.4052270151343427	0.9999999928671246	1.0	1.0
GOTERM_BP_DIRECT	GO:0046847~filopodium assembly	2	3.508771929824561	0.06653700086807908	FGD1, PPP1R9B	53	27	20430	28.553459119496857	0.9999999998444566	1.0	1.0
GOTERM_BP_DIRECT	GO:0072583~clathrin-dependent endocytosis	2	3.508771929824561	0.07128918504172184	AP2A1, AP2A2	53	29	20430	26.584255042290174	0.9999999999708389	1.0	1.0
GOTERM_BP_DIRECT	GO:0031175~neuron projection development	3	5.263157894736842	0.09358094522547017	CYFIP2, NCDN, PPP1R9B	53	202	20430	5.724827199701102	0.9999999999999899	1.0	1.0

## Sheet: 24_h,_epileptiform,_up_by_Mbd3
Category	Term	Count	%	PValue	Genes	List Total	Pop Hits	Pop Total	Fold Enrichment	Bonferroni	Benjamini	FDR
GOTERM_BP_DIRECT	GO:0043524~negative regulation of neuron apoptotic process	2	22.22222222222222	0.0829836180880579	FYN, CRLF1	9	220	20430	20.636363636363637	0.9999764287519396	1.0	1.0
GOTERM_BP_DIRECT	GO:0006468~protein phosphorylation	2	22.22222222222222	0.13570352995176532	MAP4K2, FYN	9	369	20430	12.30352303523035	0.9999999837999286	1.0	1.0
GOTERM_BP_DIRECT	GO:0035556~intracellular signal transduction	2	22.22222222222222	0.15718410377782258	MAP4K2, FYN	9	432	20430	10.50925925925926	0.9999999992669656	1.0	1.0
GOTERM_BP_DIRECT	GO:0030154~cell differentiation	2	22.22222222222222	0.17885556017257687	FYN, HOPX	9	497	20430	9.134808853118711	0.9999999999702419	1.0	1.0
GOTERM_BP_DIRECT	GO:0006338~chromatin remodeling	2	22.22222222222222	0.20132561653498085	MBD3, MAP4K2	9	566	20430	8.021201413427562	0.9999999999990195	1.0	1.0
GOTERM_BP_DIRECT	GO:0000122~negative regulation of transcription by RNA polymerase II	2	22.22222222222222	0.3257474905285254	MBD3, HOPX	9	982	20430	4.6232179226069245	1.0	1.0	1.0

## Sheet: 24_h,_epileptiform,_down_by_MBD
GOTERM_BP_DIRECT	GO:0008360~regulation of cell shape	1	12.maj	1.0	NF2	7	134	20430	21.780383795309167	1.0	1.0	1.0
GOTERM_BP_DIRECT	GO:0051496~positive regulation of stress fiber assembly	1	12.maj	1.0	NF2	7	60	20430	48.642857142857146	1.0	1.0	1.0
GOTERM_BP_DIRECT	GO:1902966~positive regulation of protein localization to early endosome	1	12.maj	1.0	NF2	7	10	20430	291.85714285714283	1.0	1.0	1.0
GOTERM_BP_DIRECT	GO:0008285~negative regulation of cell population proliferation	1	12.maj	1.0	NF2	7	436	20430	6.693971166448231	1.0	1.0	1.0

[truncated: 2 more sheets: 24_h_physiological,_up_by_MBD3, 24_h,_physiolgical,_down_by_MBD]
