# Supplementary material for: The role of Methyl-CpG binding domain 3 (Mbd3) protein in epileptogenesis
Source: PLoS One. 2025 Oct 8;20(10):e0324580. doi: 10.1371/journal.pone.0324580 (PMC12507310; doi:10.1371/journal.pone.0324580)
Supplement: S2 Table — (ODS) [file pone.0324580.s002.ods]

## Sheet: Gene_list_in_each_Cluster
Cluster 1
SYNGAP1	synaptic Ras GTPase activating protein 1(Syngap1)
ZDHHC9	zinc finger DHHC-type palmitoyltransferase 9(Zdhhc9)
ELOVL4	ELOVL fatty acid elongase 4(Elovl4)
USP22	ubiquitin specific peptidase 22(Usp22)
TOMM40L	translocase of outer mitochondrial membrane 40 like(Tomm40l)
RHOBTB1	Rho-related BTB domain containing 1(Rhobtb1)
CAMKK2	calcium/calmodulin-dependent protein kinase kinase 2(Camkk2)
Cluster 2
SLC22A3	solute carrier family 22 member 3(Slc22a3)
STPG3	sperm-tail PG-rich repeat containing 3(Stpg3)
TRPC5	transient receptor potential cation channel, subfamily C, member 5(Trpc5)
UNC5A	unc-5 netrin receptor A(Unc5a)
MTFP1	mitochondrial fission process 1(Mtfp1)
KCNJ9	potassium inwardly-rectifying channel, subfamily J, member 9(Kcnj9)
KCNJ12	potassium inwardly-rectifying channel, subfamily J, member 12(Kcnj12)
TRPC4	transient receptor potential cation channel, subfamily C, member 4(Trpc4)
BTBD16	BTB domain containing 16(Btbd16)
GPR85	G protein-coupled receptor 85(Gpr85)
GRIK3	glutamate ionotropic receptor kainate type subunit 3(Grik3)
SPATC1L	spermatogenesis and centriole associated 1-like(Spatc1l)
PLCXD3	phosphatidylinositol-specific phospholipase C, X domain containing 3(Plcxd3)
PROKR2	prokineticin receptor 2(Prokr2)
GRM6	glutamate metabotropic receptor 6(Grm6)
LANCL3	LanC like 3(Lancl3)
CCDC33	coiled-coil domain containing 33(Ccdc33)
CNTN4	contactin 4(Cntn4)
MDP1	magnesium-dependent phosphatase 1(Mdp1)
CAR10	carbonic anhydrase 10(Car10)
DLEU7	deleted in lymphocytic leukemia, 7(Dleu7)
Cluster 3
KLHL1	kelch-like family member 1(Klhl1)
BTK	Bruton tyrosine kinase(Btk)
GCK	glucokinase(Gck)
1110032F04Rik	unknown
Cluster 4
SLC23A2	solute carrier family 23 member 2(Slc23a2)
MAML2	mastermind-like transcriptional coactivator 2(Maml2)
SLC2A1	solute carrier family 2 member 1(Slc2a1)
TGFA	transforming growth factor alpha(Tgfa)
LAMC1	laminin subunit gamma 1(Lamc1)
RBPJ	recombination signal binding protein for immunoglobulin kappa J region(Rbpj)
ZFP36L2	zinc finger protein 36, C3H type-like 2(Zfp36l2)
CNN3	calponin 3(Cnn3)
HMBOX1	homeobox containing 1(Hmbox1)
EDNRB	endothelin receptor type B(Ednrb)
ACADL	acyl-CoA dehydrogenase, long chain(Acadl)
SALL3	spalt-like transcription factor 3(Sall3)
TP53INP1	tumor protein p53 inducible nuclear protein 1(Tp53inp1)
SNX9	sorting nexin 9(Snx9)
SOX9	SRY-box transcription factor 9(Sox9)
KCNN3	potassium calcium-activated channel subfamily N member 3(Kcnn3)
PLTP	phospholipid transfer protein(Pltp)
MAP3K4	mitogen activated protein kinase kinase kinase 4(Map3k4)
NTSR2	neurotensin receptor 2(Ntsr2)
ITPRID2	ITPR interacting domain containing 2(Itprid2)
MORC4	MORC family CW-type zinc finger 4(Morc4)
WNT5A	Wnt family member 5A(Wnt5a)
EIF2AK3	eukaryotic translation initiation factor 2 alpha kinase 3(Eif2ak3)
LAYN	layilin(Layn)
TTC7A	tetratricopeptide repeat domain 7A(Ttc7a)
THNSL1	threonine synthase-like 1(Thnsl1)
HOPX	HOP homeobox(Hopx)
DCBLD2	discoidin, CUB and LCCL domain containing 2(Dcbld2)
DEPDC7	DEP domain containing 7(Depdc7)
FRMD6	FERM domain containing 6(Frmd6)
DNAJA4	DnaJ heat shock protein family (Hsp40) member A4(Dnaja4)
TMBIM1	transmembrane BAX inhibitor motif containing 1(Tmbim1)
INTS9	integrator complex subunit 9(Ints9)
EZR	ezrin(Ezr)
LNX2	ligand of numb-protein X 2(Lnx2)
Cluster 5
PRRG3	proline rich and Gla domain 3(Prrg3)
SERPINF1	serpin family F member 1(Serpinf1)
MST1R	macrophage stimulating 1 receptor(Mst1r)
RGD1559747	similar to Zinc finger and SCAN domain containing protein 2 (Zinc finger protein 29)(RGD1559747)
GALNTL6	polypeptide N-acetylgalactosaminyltransferase-like 6(Galntl6)
INHA	inhibin subunit alpha(Inha)
TMEM150C	transmembrane protein 150C(Tmem150c)
EVPL	envoplakin(Evpl)
AABR07045032.1	unknown
AC130970.1	unknown
Cluster 6
ZFP821	zinc finger protein 821(Zfp821)
TGFB1I1	transforming growth factor beta 1 induced transcript 1(Tgfb1i1)
CRABP1	cellular retinoic acid binding protein 1(Crabp1)
AAAS	aladin WD repeat nucleoporin(Aaas)
ENO3	enolase 3(Eno3)
CORO1A	coronin 1A(Coro1a)
PBLD2	phenazine biosynthesis-like protein domain containing 2(Pbld2)
RAPGEFL1	Rap guanine nucleotide exchange factor like 1(Rapgefl1)
RASIP1	Ras interacting protein 1(Rasip1)
NEURL1B	neuralized E3 ubiquitin protein ligase 1B(Neurl1b)
FGD5	FYVE, RhoGEF and PH domain containing 5(Fgd5)
GRB14	growth factor receptor bound protein 14(Grb14)
CCDC85A	coiled-coil domain containing 85A(Ccdc85a)
TRIM46	tripartite motif-containing 46(Trim46)
RSPO1	R-spondin 1(Rspo1)
STUM	stum, mechanosensory transduction mediator homolog(Stum)
TCP11	t-complex 11(Tcp11)
H2AZ1	H2A.Z variant histone 1(H2az1)
MLIP	muscular LMNA-interacting protein(Mlip)
PLA2G4E	phospholipase A2, group IVE(Pla2g4e)
KCNIP4	potassium voltage-gated channel interacting protein 4(Kcnip4)
ELMOD1	ELMO domain containing 1(Elmod1)
RGD1564409	similar to hypothetical protein 4930509O22(RGD1564409)
XKR7	XK related 7(Xkr7)
SHTN1	shootin 1(Shtn1)
RTN4RL1	reticulon 4 receptor-like 1(Rtn4rl1)
ACKR1	atypical chemokine receptor 1(Ackr1)
ZFP551	zinc finger protein 551(Zfp551)
Cluster 7
RRFI1	ERBB receptor feedback inhibitor 1(Errfi1)
ZFP521	zinc finger protein 521(Zfp521)
GLDC	glycine decarboxylase(Gldc)
CD80	Cd80 molecule(Cd80)
CHD7	chromodomain helicase DNA binding protein 7(Chd7)
JADE1	jade family PHD finger 1(Jade1)
ADM	adrenomedullin(Adm)
DUSP16	dual specificity phosphatase 16(Dusp16)
SALL1	spalt-like transcription factor 1(Sall1)
ADAMTS1	ADAM metallopeptidase with thrombospondin type 1 motif, 1(Adamts1)
CYP4V3	cytochrome P450, family 4, subfamily v, polypeptide 3(Cyp4v3)
ITGAV	integrin subunit alpha V(Itgav)
FBXO2	F-box protein 2(Fbxo2)
NPEPL1	aminopeptidase-like 1(Npepl1)
CCDC80	coiled-coil domain containing 80(Ccdc80)
MDFIC	MyoD family inhibitor domain containing(Mdfic)
TRAF3	Tnf receptor-associated factor 3(Traf3)
TLCD4	TLC domain containing 4(Tlcd4)
ITGA6	integrin subunit alpha 6(Itga6)
WDFY2	WD repeat and FYVE domain containing 2(Wdfy2)
FREM3	FRAS1 related extracellular matrix 3(Frem3)
NOTCH3	notch receptor 3(Notch3)
C1S	complement C1s(C1s)
PON2	paraoxonase 2(Pon2)
PBXIP1	PBX homeobox interacting protein 1(Pbxip1)
ASAP2	ArfGAP with SH3 domain, ankyrin repeat and PH domain 2(Asap2)
THBS4	thrombospondin 4(Thbs4)
COBLL1	cordon-bleu WH2 repeat protein-like 1(Cobll1)
S1PR1	sphingosine-1-phosphate receptor 1(S1pr1)
FAM43A	family with sequence similarity 43, member A(Fam43a)
LRIG3	leucine-rich repeats and immunoglobulin-like domains 3(Lrig3)
MSX1	msh homeobox 1(Msx1)
SULT5A1	sulfotransferase family 5A, member 1(Sult5a1)
MBD3	methyl-CpG binding domain protein 3(Mbd3)
SLC14A1	solute carrier family 14 member 1 (Kidd blood group)(Slc14a1)
SLC12A4	solute carrier family 12 member 4(Slc12a4)
CDKN2B	cyclin-dependent kinase inhibitor 2B(Cdkn2b)
GSN	gelsolin(Gsn)
LAMB2	laminin subunit beta 2(Lamb2)
EPHX1	epoxide hydrolase 1(Ephx1)
KLF3	Kruppel like factor 3(Klf3)
IGSF11	immunoglobulin superfamily, member 11(Igsf11)
FAM167A	family with sequence similarity 167, member A(Fam167a)
GCLC	glutamate-cysteine ligase, catalytic subunit(Gclc)
PPFIBP2	PPFIA binding protein 2(Ppfibp2)
GPR180	G protein-coupled receptor 180(Gpr180)
RAB13	RAB13, member RAS oncogene family(Rab13)
CACHD1	cache domain containing 1(Cachd1)
FAT1	FAT atypical cadherin 1(Fat1)
FGFR2	fibroblast growth factor receptor 2(Fgfr2)
NFE2L2	NFE2 like bZIP transcription factor 2(Nfe2l2)
FGFR1	Fibroblast growth factor receptor 1(Fgfr1)
Cluster 8
AB3B	RAB3B, member RAS oncogene family(Rab3b)
USP43	ubiquitin specific peptidase 43(Usp43)
VOM1R19	vomeronasal 1 receptor 19(Vom1r19)
MCRS1	microspherule protein 1(Mcrs1)
THY1	Thy-1 cell surface antigen(Thy1)
AGAP3	ArfGAP with GTPase domain, ankyrin repeat and PH domain 3(Agap3)
LRRC43	leucine rich repeat containing 43(Lrrc43)
SYN3	synapsin III(Syn3)
CALB2	calbindin 2(Calb2)
ZFTA	zinc finger translocation associated(Zfta)
FAM131C	family with sequence similarity 131, member C(Fam131c)
DPYSL5	dihydropyrimidinase-like 5(Dpysl5)
FAM241B	family with sequence similarity 241 member B(Fam241b)
GPRIN1	G protein-regulated inducer of neurite outgrowth 1(Gprin1)
LORICRIN	loricrin cornified envelope precursor protein(Loricrin)
FILIP1	filamin A interacting protein 1(Filip1)
PIM2	Pim-2 proto-oncogene, serine/threonine kinase(Pim2)
Cluster 9
GDA	guanine deaminase(Gda)
ATP23	ATP23 metallopeptidase and ATP synthase assembly factor homolog(Atp23)
AKR1B1	aldo-keto reductase family 1 member B1(Akr1b1)
PKD2	polycystin 2, transient receptor potential cation channel(Pkd2)
IKZF2	IKAROS family zinc finger 2(Ikzf2)
RTN4	reticulon 4(Rtn4)
MFSD4A	major facilitator superfamily domain containing 4A(Mfsd4a)
SCUBE3	signal peptide, CUB domain and EGF like domain containing 3(Scube3)
EFEMP1	EGF containing fibulin extracellular matrix protein 1(Efemp1)
KIF13A	kinesin family member 13A(Kif13a)
MYH11	myosin heavy chain 11(Myh11)
CLCC1	chloride channel CLIC-like 1(Clcc1)
ST6GAL1	ST6 beta-galactoside alpha-2,6-sialyltransferase 1(St6gal1)
GCA	grancalcin(Gca)
ALG6	ALG6, alpha-1,3-glucosyltransferase(Alg6)
SLC35E3	solute carrier family 35, member E3(Slc35e3)
BMP6	bone morphogenetic protein 6(Bmp6)
BCAM	basal cell adhesion molecule (Lutheran blood group)(Bcam)
SPATA17	spermatogenesis associated 17(Spata17)
PITPNM3	PITPNM family member 3(Pitpnm3)
MFNG	MFNG O-fucosylpeptide 3-beta-N-acetylglucosaminyltransferase(Mfng)
MKS1	MKS transition zone complex subunit 1(Mks1)
SLC27A3	solute carrier family 27 member 3(Slc27a3)
CRLF1	cytokine receptor-like factor 1(Crlf1)
AABR07020999.1	unknown

## Sheet: Cluster_1
Category	Term	Count	%	PValue	Genes	List Total	Pop Hits	Pop Total	Fold Enrichment	Bonferroni	Benjamini	FDR
UP_KW_MOLECULAR_FUNCTION	KW-0808~Transferase	2	28.57142857142857	0.42822032552101214	ZDHHC9, CAMKK2	4	1919	11289	2.9413757165190204	0.9650560272155534	1.0	1.0

## Sheet: Cluster_2
Category	Term	Count	%	PValue	Genes	List Total	Pop Hits	Pop Total	Fold Enrichment	Bonferroni	Benjamini	FDR
UP_KW_MOLECULAR_FUNCTION	KW-0407~Ion channel	5	23.809523809523807	4.466007622062088E-5	TRPC5, KCNJ9, KCNJ12, TRPC4, GRIK3	9	328	11289	19.120934959349594	3.5722476812549697E-4	4.0194068598558793E-4	3.126205335443462E-4
UP_KW_BIOLOGICAL_PROCESS	KW-0406~Ion transport	6	28.57142857142857	6.0556470486576904E-5	SLC22A3, TRPC5, KCNJ9, KCNJ12, TRPC4, GRIK3	9	604	9082	10.024282560706402	5.44876237930314E-4	4.8445176389261523E-4	4.8445176389261523E-4
UP_KW_MOLECULAR_FUNCTION	KW-0675~Receptor	7	33.33333333333333	0.003964556202543747	TRPC5, PROKR2, UNC5A, GRM6, TRPC4, GPR85, GRIK3	9	2791	11289	3.145945300370238	0.031279826185909965	0.01784050291144686	0.013875946708903113
UP_KW_BIOLOGICAL_PROCESS	KW-0813~Transport	6	28.57142857142857	0.010954886498738764	SLC22A3, TRPC5, KCNJ9, KCNJ12, TRPC4, GRIK3	9	1839	9082	3.29236904114555	0.0943822741932514	0.04381954599495506	0.04381954599495506
UP_KW_MOLECULAR_FUNCTION	KW-0107~Calcium channel	2	9.523809523809524	0.042432069989895294	TRPC5, TRPC4	9	61	11289	41.12568306010929	0.2931020191178859	0.12729620996968588	0.09900816330975569
UP_KW_BIOLOGICAL_PROCESS	KW-0109~Calcium transport	2	9.523809523809524	0.07414195738383375	TRPC5, TRPC4	9	87	9082	23.197956577266922	0.500081013248385	0.19771188635689	0.19771188635689
UP_KW_MOLECULAR_FUNCTION	KW-0851~Voltage-gated channel	2	9.523809523809524	0.08590475502790086	KCNJ9, KCNJ12	9	126	11289	19.910052910052908	0.5125482898895517	0.19173068559499998	0.14912386657388885
UP_KW_BIOLOGICAL_PROCESS	KW-0633~Potassium transport	2	9.523809523809524	0.10178201143759975	KCNJ9, KCNJ12	9	121	9082	16.679522497704315	0.6194289612355044	0.2035640228751995	0.2035640228751995
UP_KW_MOLECULAR_FUNCTION	KW-0297~G-protein coupled receptor	3	14.285714285714285	0.10651704755277776	PROKR2, GRM6, GPR85	9	804	11289	4.680348258706467	0.5938465327667377	0.19173068559499998	0.14912386657388885
UP_KW_MOLECULAR_FUNCTION	KW-0807~Transducer	3	14.285714285714285	0.42520409661526665	PROKR2, GRM6, GPR85	9	1990	11289	1.8909547738693466	0.9880845811352051	0.6378061449229	0.49607144605114445

## Sheet: Cluster_3
none

## Sheet: Cluster_4
Category	Term	Count	%	PValue	Genes	List Total	Pop Hits	Pop Total	Fold Enrichment	Bonferroni	Benjamini	FDR
UP_KW_MOLECULAR_FUNCTION	KW-0112~Calmodulin-binding	3	8.571428571428571	0.012161267770544446	KCNN3, SOX9, CNN3	16	128	11289	16.53662109375	0.22659485080010644	0.2675478909519778	0.2675478909519778
UP_KW_BIOLOGICAL_PROCESS	KW-0805~Transcription regulation	7	20.0	0.014059308310253765	HMBOX1, MAML2, SALL3, TP53INP1, SOX9, RBPJ, HOPX	15	1421	9082	2.9825944170771757	0.2881000082866837	0.2105918691419328	0.2105918691419328
UP_KW_BIOLOGICAL_PROCESS	KW-0804~Transcription	7	20.0	0.018312336447124593	HMBOX1, MAML2, SALL3, TP53INP1, SOX9, RBPJ, HOPX	15	1502	9082	2.8217487794052376	0.3582586811318318	0.2105918691419328	0.2105918691419328
UP_KW_MOLECULAR_FUNCTION	KW-0010~Activator	3	8.571428571428571	0.09955504742754374	MAML2, TP53INP1, SOX9	16	406	11289	5.213516009852217	0.8894393641409614	1.0	1.0
UP_KW_MOLECULAR_FUNCTION	KW-0217~Developmental protein	3	8.571428571428571	0.20270650228122006	WNT5A, ZFP36L2, HOPX	16	630	11289	3.3598214285714283	0.9914102076139608	1.0	1.0
UP_KW_MOLECULAR_FUNCTION	KW-9996~Developmental protein	3	8.571428571428571	0.20270650228122006	WNT5A, ZFP36L2, HOPX	16	630	11289	3.3598214285714283	0.9914102076139608	1.0	1.0
UP_KW_MOLECULAR_FUNCTION	KW-0723~Serine/threonine-protein kinase	2	5.714285714285714	0.4284524552021834	EIF2AK3, MAP3K4	16	413	11289	3.4167675544794185	0.9999920913995842	1.0	1.0
UP_KW_BIOLOGICAL_PROCESS	KW-0221~Differentiation	2	5.714285714285714	0.5037228271814915	WNT5A, SOX9	15	443	9082	2.7334838224228744	0.9999999501823557	1.0	1.0
UP_KW_BIOLOGICAL_PROCESS	KW-0813~Transport	4	11.428571428571429	0.5613712655080674	SLC23A2, SLC2A1, SNX9, KCNN3	15	1839	9082	1.3169476164582201	0.999999997427651	1.0	1.0
UP_KW_BIOLOGICAL_PROCESS	KW-0406~Ion transport	2	5.714285714285714	0.6187090755681797	SLC23A2, KCNN3	15	604	9082	2.0048565121412802	0.9999999999108431	1.0	1.0
UP_KW_MOLECULAR_FUNCTION	KW-0418~Kinase	2	5.714285714285714	0.6700984130044336	EIF2AK3, MAP3K4	16	804	11289	1.7551305970149254	0.9999999999230741	1.0	1.0
UP_KW_MOLECULAR_FUNCTION	KW-0297~G-protein coupled receptor	2	5.714285714285714	0.6700984130044336	EDNRB, NTSR2	16	804	11289	1.7551305970149254	0.9999999999230741	1.0	1.0
UP_KW_MOLECULAR_FUNCTION	KW-0238~DNA-binding	2	5.714285714285714	0.7756786779531011	SOX9, RBPJ	16	1070	11289	1.3188084112149532	0.9999999999999767	1.0	1.0
UP_KW_MOLECULAR_FUNCTION	KW-0808~Transferase	2	5.714285714285714	0.9389854090425925	EIF2AK3, MAP3K4	16	1919	11289	0.7353439291297551	1.0	1.0	1.0
UP_KW_MOLECULAR_FUNCTION	KW-0807~Transducer	2	5.714285714285714	0.9455689941829721	EDNRB, NTSR2	16	1990	11289	0.709108040201005	1.0	1.0	1.0
UP_KW_MOLECULAR_FUNCTION	KW-0675~Receptor	2	5.714285714285714	0.9859203837884316	EDNRB, NTSR2	16	2791	11289	0.5055983518452167	1.0	1.0	1.0

## Sheet: Cluster_5
Category	Term	Count	%	PValue	Genes	List Total	Pop Hits	Pop Total	Fold Enrichment	Bonferroni	Benjamini	FDR
UP_KW_MOLECULAR_FUNCTION	KW-0808~Transferase	2	25.0	0.42822032552101214	MST1R, GALNTL6	4	1919	11289	2.9413757165190204	0.9650560272155534	1.0	1.0
UP_KW_BIOLOGICAL_PROCESS	KW-0804~Transcription	1	12.maj	1.0	RGD1559747	1	1502	9082	6.046604527296938	1.0	1.0	1.0
UP_KW_MOLECULAR_FUNCTION	KW-0238~DNA-binding	1	12.maj	1.0	RGD1559747	4	1070	11289	2.6376168224299064	1.0	1.0	1.0
UP_KW_MOLECULAR_FUNCTION	KW-0339~Growth factor	1	12.maj	1.0	INHA	4	104	11289	27.13701923076923	1.0	1.0	1.0
UP_KW_MOLECULAR_FUNCTION	KW-0418~Kinase	1	12.maj	1.0	MST1R	4	804	11289	3.5102611940298507	1.0	1.0	1.0
UP_KW_MOLECULAR_FUNCTION	KW-0372~Hormone	1	12.maj	1.0	INHA	4	107	11289	26.376168224299064	1.0	1.0	1.0
UP_KW_MOLECULAR_FUNCTION	KW-0675~Receptor	1	12.maj	1.0	MST1R	4	2791	11289	1.0111967036904335	1.0	1.0	1.0
UP_KW_MOLECULAR_FUNCTION	KW-0829~Tyrosine-protein kinase	1	12.maj	1.0	MST1R	4	82	11289	34.41768292682927	1.0	1.0	1.0

## Sheet: Cluster_6
Category	Term	Count	%	PValue	Genes	List Total	Pop Hits	Pop Total	Fold Enrichment	Bonferroni	Benjamini	FDR
UP_KW_BIOLOGICAL_PROCESS	KW-0879~Wnt signaling pathway	2	7.4074074074074066	0.08166043212199389	TGFB1I1, RSPO1	7	128	9082	20.272321428571427	0.6082254092556585	0.816604321219939	0.816604321219939
UP_KW_BIOLOGICAL_PROCESS	KW-0221~Differentiation	2	7.4074074074074066	0.25927831080443375	TGFB1I1, TCP11	7	443	9082	5.857465333763302	0.9631696643855634	1.0	1.0
UP_KW_MOLECULAR_FUNCTION	KW-0217~Developmental protein	2	7.4074074074074066	0.4684480180731456	SHTN1, TCP11	12	630	11289	2.986507936507936	0.9997295452314153	1.0	1.0
UP_KW_MOLECULAR_FUNCTION	KW-9996~Developmental protein	2	7.4074074074074066	0.4684480180731456	SHTN1, TCP11	12	630	11289	2.986507936507936	0.9997295452314153	1.0	1.0
UP_KW_BIOLOGICAL_PROCESS	KW-0813~Transport	2	7.4074074074074066	0.7428185011559862	CRABP1, KCNIP4	7	1839	9082	1.4110153033480928	0.9999996744355669	1.0	1.0
UP_KW_MOLECULAR_FUNCTION	KW-0675~Receptor	2	7.4074074074074066	0.9560884902567126	RTN4RL1, ACKR1	12	2791	11289	0.6741311357936224	1.0	1.0	1.0

## Sheet: Cluster_7
Category	Term	Count	%	PValue	Genes	List Total	Pop Hits	Pop Total	Fold Enrichment	Bonferroni	Benjamini	FDR
UP_KW_BIOLOGICAL_PROCESS	KW-0130~Cell adhesion	4	7.6923076923076925	0.053869955157176914	IGSF11, LAMB2, THBS4, FREM3	22	376	9082	4.391682785299807	0.7757809456852666	1.0	1.0
UP_KW_MOLECULAR_FUNCTION	KW-0675~Receptor	12	23.076923076923077	0.09886478728041871	IGSF11, ERRFI1, NOTCH3, PPFIBP2, TRAF3, GPR180, CD80, S1PR1, ITGA6, ITGAV, FGFR2, FGFR1	31	2791	11289	1.5657239282948647	0.9457850709434849	1.0	1.0
UP_KW_MOLECULAR_FUNCTION	KW-0401~Integrin	2	3.8461538461538463	0.13182225415944354	ITGA6, ITGAV	31	53	11289	13.741935483870966	0.9808996124050189	1.0	1.0
UP_KW_MOLECULAR_FUNCTION	KW-0378~Hydrolase	8	15.384615384615385	0.14407868254060402	NPEPL1, C1S, ADAMTS1, PON2, EPHX1, CHD7, RAB13, DUSP16	31	1669	11289	1.7455304509171032	0.9871723351737872	1.0	1.0
UP_KW_MOLECULAR_FUNCTION	KW-0358~Heparin-binding	2	3.8461538461538463	0.1592469211607317	ADAMTS1, FGFR1	31	65	11289	11.204962779156327	0.9922247017217585	1.0	1.0
UP_KW_MOLECULAR_FUNCTION	KW-0829~Tyrosine-protein kinase	2	3.8461538461538463	0.19666940609045835	FGFR2, FGFR1	31	82	11289	8.88198269079465	0.9978270957339288	1.0	1.0
UP_KW_BIOLOGICAL_PROCESS	KW-0805~Transcription regulation	6	11.538461538461538	0.22260054337561191	MBD3, NOTCH3, SALL1, CHD7, JADE1, NFE2L2	22	1421	9082	1.7430746593308166	0.9988846933698942	1.0	1.0
UP_KW_BIOLOGICAL_PROCESS	KW-0804~Transcription	6	11.538461538461538	0.2593525087720437	MBD3, NOTCH3, SALL1, CHD7, JADE1, NFE2L2	22	1502	9082	1.6490739619900738	0.9996983439674771	1.0	1.0
UP_KW_MOLECULAR_FUNCTION	KW-0010~Activator	3	5.769230769230769	0.29376568421751353	NOTCH3, JADE1, NFE2L2	31	406	11289	2.6908469728269506	0.9999410387274047	1.0	1.0
UP_KW_MOLECULAR_FUNCTION	KW-0645~Protease	3	5.769230769230769	0.43425621490918753	NPEPL1, C1S, ADAMTS1	31	551	11289	1.9827293483988058	0.9999998815993274	1.0	1.0
UP_KW_BIOLOGICAL_PROCESS	KW-0053~Apoptosis	2	3.8461538461538463	0.5849119266778957	JADE1, FGFR2	22	372	9082	2.219452590420332	0.9999999999510462	1.0	1.0
UP_KW_BIOLOGICAL_PROCESS	KW-0406~Ion transport	2	3.8461538461538463	0.764693641128467	SLC12A4, CACHD1	22	604	9082	1.3669476219145094	1.0	1.0	1.0
UP_KW_BIOLOGICAL_PROCESS	KW-0443~Lipid metabolism	2	3.8461538461538463	0.7693181388015744	EPHX1, CYP4V3	22	612	9082	1.3490790255496137	1.0	1.0	1.0
UP_KW_MOLECULAR_FUNCTION	KW-0238~DNA-binding	3	5.769230769230769	0.7916009062998057	MBD3, CHD7, NFE2L2	31	1070	11289	1.0210129635212541	1.0	1.0	1.0
UP_KW_MOLECULAR_FUNCTION	KW-0560~Oxidoreductase	2	3.8461538461538463	0.7983567509971659	GLDC, CYP4V3	31	586	11289	1.2428712980292853	1.0	1.0	1.0
UP_KW_MOLECULAR_FUNCTION	KW-9996~Developmental protein	2	3.8461538461538463	0.8218282716173679	NOTCH3, MSX1	31	630	11289	1.1560675883256528	1.0	1.0	1.0
UP_KW_MOLECULAR_FUNCTION	KW-0217~Developmental protein	2	3.8461538461538463	0.8218282716173679	NOTCH3, MSX1	31	630	11289	1.1560675883256528	1.0	1.0	1.0
UP_KW_BIOLOGICAL_PROCESS	KW-0813~Transport	4	7.6923076923076925	0.8286556880808882	SLC14A1, SLC12A4, RAB13, CACHD1	22	1839	9082	0.8979188294033319	1.0	1.0	1.0
UP_KW_MOLECULAR_FUNCTION	KW-0418~Kinase	2	3.8461538461538463	0.8913315948357017	FGFR2, FGFR1	31	804	11289	0.9058738565238325	1.0	1.0	1.0
UP_KW_MOLECULAR_FUNCTION	KW-0808~Transferase	3	5.769230769230769	0.9734420972182011	SULT5A1, FGFR2, FGFR1	31	1919	11289	0.5692985257778749	1.0	1.0	1.0

## Sheet: Cluster_8
none

## Sheet: Cluster_9
Category	Term	Count	%	PValue	Genes	List Total	Pop Hits	Pop Total	Fold Enrichment	Bonferroni	Benjamini	FDR
UP_KW_MOLECULAR_FUNCTION	KW-0328~Glycosyltransferase	3	12.0	0.022686097463017387	ST6GAL1, ALG6, MFNG	16	178	11289	11.891502808988763	0.3680517212938522	0.4764080467233651	0.4764080467233651
UP_KW_MOLECULAR_FUNCTION	KW-0339~Growth factor	2	8.0	0.12969768362927217	EFEMP1, BMP6	16	104	11289	13.568509615384615	0.9378554870578804	1.0	1.0
UP_KW_MOLECULAR_FUNCTION	KW-0112~Calmodulin-binding	2	8.0	0.15730937872002793	SPATA17, MYH11	16	128	11289	11.0244140625	0.967389068108084	1.0	1.0
UP_KW_BIOLOGICAL_PROCESS	KW-0813~Transport	4	16.0	0.2683423848854033	MYH11, CLCC1, SLC27A3, PKD2	10	1839	9082	1.9754214246873303	0.9932558634694799	1.0	1.0
UP_KW_BIOLOGICAL_PROCESS	KW-0443~Lipid metabolism	2	8.0	0.46642834811867484	AKR1B1, SLC27A3	10	612	9082	2.9679738562091504	0.9999568397485339	1.0	1.0
UP_KW_MOLECULAR_FUNCTION	KW-0217~Developmental protein	2	8.0	0.577646713934778	MFNG, BMP6	16	630	11289	2.239880952380952	0.9999999673774767	1.0	1.0
UP_KW_MOLECULAR_FUNCTION	KW-9996~Developmental protein	2	8.0	0.577646713934778	MFNG, BMP6	16	630	11289	2.239880952380952	0.9999999673774767	1.0	1.0
UP_KW_MOLECULAR_FUNCTION	KW-0808~Transferase	3	12.0	0.7512657638380653	ST6GAL1, ALG6, MFNG	16	1919	11289	1.1030158936946326	0.9999999999991783	1.0	1.0
UP_KW_MOLECULAR_FUNCTION	KW-0378~Hydrolase	2	8.0	0.9094074418151229	GDA, ATP23	16	1669	11289	0.8454913121629719	1.0	1.0	1.0
UP_KW_MOLECULAR_FUNCTION	KW-0675~Receptor	2	8.0	0.9859203837884316	BCAM, CRLF1	16	2791	11289	0.5055983518452167	1.0	1.0	1.0

[truncated: 1 more sheets: Summary_table_for_manuscript]
